# Supplementary material for: Genome-wide analysis of cotton C2H2-zinc finger transcription factor family and their expression analysis during fiber development
Source: BMC Plant Biol. 2019 Sep 11;19:400. doi: 10.1186/s12870-019-2003-8 (PMC6739942; doi:10.1186/s12870-019-2003-8)
Supplement: Supplementary file 5 — Table S1. Location, annotation and protein domains of C2H2-zinc finger genes in cotton genomes. (XLSX 54 kb) [file 12870_2019_2003_MOESM5_ESM.xlsx]

## Sheet: G. hirsutum
Additional file 5: Table S1: Location, annotation and protein domains of C2H2-zinc finger genes identified in upland cotton genome
Gene ID	Annotation	Domain No	Chro No	Location
Gh_A01G2114	GhZF1	3	A01	112424	116639
Gh_A01G0182	GhZF2	1	A01	1814490	1815110
Gh_A01G0562	GhZF3	1	A01	9900175	9901880				Chro No	Gene No		Chro No	Gene No
Gh_A01G0902	GhZF4	1	A01	21506485	21508010				A01	15		D01	17
Gh_A01G0984	GhZF5	1	A01	26586775	26587455				A02	8		D02	13
Gh_A01G1056	GhZF6	2	A01	34219501	34229024				A03	14		D03	8
Gh_A01G1108	GhZF7	2	A01	43951165	43953094				A04	4		D04	7
Gh_A01G1138	GhZF8	1	A01	48168589	48169296				A05	29		D05	24
Gh_A01G1467	GhZF9	2	A01	89908887	89909801				A06	9		D06	9
Gh_A01G1532	GhZF10	5	A01	91366843	91369417				A07	23		D07	23
Gh_A01G1610	GhZF11	1	A01	93892231	93892887				A08	14		D08	16
Gh_A01G1611	GhZF12	1	A01	93894196	93894909				A09	18		D09	17
Gh_A01G1676	GhZF13	2	A01	95350282	95352384				A10	11		D10	11
Gh_A01G1819	GhZF14	2	A01	98031313	98032185				A11	15		D11	15
Gh_A01G1901	GhZF15	1	A01	98972782	98973222				A12	16		D12	20
Gh_A02G0357	GhZF16	1	A02	4305631	4306146				A13	11		D13	11
Gh_A02G0617	GhZF17	3	A02	9670457	9671932							Scaffolds	8
Gh_A02G0836	GhZF18	2	A02	20640406	20641125
Gh_A02G1056	GhZF19	2	A02	49593402	49596276
Gh_A02G1539	GhZF20	3	A02	81859147	81866690
Gh_A02G1540	GhZF21	4	A02	81871572	81879142
Gh_A02G1566	GhZF22	3	A02	82241187	82243026
Gh_A02G1568	GhZF23	3	A02	82249089	82251143
Gh_A03G0018	GhZF24	1	A03	245082	245756
Gh_A03G0330	GhZF25	2	A03	5892374	5892847
Gh_A03G0614	GhZF26	4	A03	17127193	17128473
Gh_A03G0782	GhZF27	4	A03	37393184	37395355
Gh_A03G0820	GhZF28	2	A03	42767482	42773793
Gh_A03G0994	GhZF29	3	A03	64915636	64917620
Gh_A03G1255	GhZF30	1	A03	88571515	88572234
Gh_A03G1303	GhZF31	1	A03	90761233	90761958
Gh_A03G1358	GhZF32	3	A03	92457885	92459338
Gh_A03G1366	GhZF33	3	A03	92620831	92622534
Gh_A03G1535	GhZF34	1	A03	95997215	96000589
Gh_A03G1559	GhZF35	1	A03	96689741	96691444
Gh_A03G1611	GhZF36	2	A03	97277336	97278154
Gh_A03G1856	GhZF37	3	A03	99606458	99607312
Gh_A04G0449	GhZF38	1	A04	15746769	15747515
Gh_A04G0591	GhZF39	2	A04	40407862	40408620
Gh_A04G0633	GhZF40	3	A04	43891811	43893864
Gh_A04G0724	GhZF41	1	A04	49464784	49465671
Gh_A05G3915	GhZF42	3	A05	41220	42941
Gh_A05G3867	GhZF43	3	A05	53712	56056
Gh_A05G0322	GhZF44	2	A05	3566855	3568865
Gh_A05G0472	GhZF45	1	A05	5164594	5165472
Gh_A05G0596	GhZF46	3	A05	6369377	6370333
Gh_A05G0618	GhZF47	3	A05	6515015	6515890
Gh_A05G0702	GhZF48	1	A05	7346611	7348660
Gh_A05G0718	GhZF49	3	A05	7478700	7479899
Gh_A05G0721	GhZF50	2	A05	7511362	7512237
Gh_A05G0747	GhZF51	1	A05	7730445	7731608
Gh_A05G1026	GhZF52	1	A05	10333589	10334404
Gh_A05G1117	GhZF53	3	A05	11326493	11328951
Gh_A05G1425	GhZF54	1	A05	14793840	14795211
Gh_A05G1595	GhZF55	1	A05	16528887	16530956
Gh_A05G1677	GhZF56	3	A05	17484180	17486573
Gh_A05G1795	GhZF57	1	A05	18888196	18888723
Gh_A05G1815	GhZF58	2	A05	19062829	19063641
Gh_A05G1995	GhZF59	1	A05	21343823	21348084
Gh_A05G2001	GhZF60	1	A05	21450397	21451752
Gh_A05G2341	GhZF61	9	A05	28510191	28512581
Gh_A05G2549	GhZF62	4	A05	35783276	35790626
Gh_A05G2644	GhZF63	4	A05	41478705	41480216
Gh_A05G2664	GhZF64	3	A05	43192534	43194256
Gh_A05G2741	GhZF65	1	A05	52454790	52456028
Gh_A05G2922	GhZF66	1	A05	70822086	70822568
Gh_A05G2923	GhZF67	1	A05	70824338	70824820
Gh_A05G2985	GhZF68	1	A05	73636480	73639153
Gh_A05G3205	GhZF69	4	A05	83829246	83830703
Gh_A05G3556	GhZF70	9	A05	91259903	91260730
Gh_A06G0089	GhZF71	1	A06	791014	792980
Gh_A06G0175	GhZF72	1	A06	1949822	1951042
Gh_A06G0194	GhZF73	1	A06	2174288	2174856
Gh_A06G0249	GhZF74	3	A06	3075880	3078352
Gh_A06G0282	GhZF75	1	A06	3508017	3509047
Gh_A06G0337	GhZF76	1	A06	5180247	5184779
Gh_A06G0349	GhZF77	3	A06	5409907	5411290
Gh_A06G0780	GhZF78	1	A06	27848357	27850595
Gh_A06G1535	GhZF79	1	A06	99444603	99445277
Gh_A07G2257	GhZF80	4	A07	4318	4860
Gh_A07G2281	GhZF81	2	A07	52559	106247
Gh_A07G0010	GhZF82	2	A07	119123	121026
Gh_A07G0010	GhZF83	1	A07	119123	121026
Gh_A07G0253	GhZF84	2	A07	3101491	3102318
Gh_A07G0360	GhZF85	2	A07	4575738	4576358
Gh_A07G0361	GhZF86	1	A07	4580754	4581680
Gh_A07G0477	GhZF87	1	A07	6158270	6162005
Gh_A07G0936	GhZF88	2	A07	17122630	17123781
Gh_A07G0952	GhZF89	2	A07	17789453	17791102
Gh_A07G0996	GhZF90	2	A07	18961470	18961952
Gh_A07G1084	GhZF91	1	A07	21971625	21972572
Gh_A07G1366	GhZF92	3	A07	34847455	34851514
Gh_A07G1368	GhZF93	4	A07	35007732	35008844
Gh_A07G1370	GhZF94	1	A07	35210036	35211445
Gh_A07G1547	GhZF95	1	A07	55507604	55508356
Gh_A07G1555	GhZF96	2	A07	57085879	57086511
Gh_A07G1674	GhZF97	1	A07	67849838	67852860
Gh_A07G1893	GhZF98	1	A07	74426744	74427361
Gh_A07G1918	GhZF99	1	A07	74886337	74886939
Gh_A07G1919	GhZF100	3	A07	74900074	74900643
Gh_A07G2108	GhZF101	1	A07	77652686	77654264
Gh_A07G2130	GhZF102	1	A07	77913085	77913468
Gh_A08G2455	GhZF103	1	A08	44391	48102
Gh_A08G0095	GhZF104	1	A08	807246	808190
Gh_A08G0197	GhZF105	2	A08	2072085	2072570
Gh_A08G0236	GhZF106	4	A08	2541475	2544423
Gh_A08G0261	GhZF107	1	A08	2870368	2871732
Gh_A08G0364	GhZF108	2	A08	4509441	4510034
Gh_A08G0493	GhZF109	1	A08	6956347	6958507
Gh_A08G0558	GhZF110	2	A08	8906567	8907082
Gh_A08G0586	GhZF111	3	A08	10370194	10372535
Gh_A08G0678	GhZF112	1	A08	15145274	15147567
Gh_A08G0814	GhZF113	2	A08	37647522	37647974
Gh_A08G1229	GhZF114	1	A08	82753436	82754266
Gh_A08G1419	GhZF115	3	A08	89587240	89587890
Gh_A08G1529	GhZF116	1	A08	92497714	92498622
Gh_A09G2473	GhZF117	2	A09	397	6013
Gh_A09G2338	GhZF118	1	A09	133132	133944
Gh_A09G0621	GhZF119	1	A09	48940216	48940839
Gh_A09G0743	GhZF120	3	A09	53440069	53441382
Gh_A09G0835	GhZF121	1	A09	55329370	55330500
Gh_A09G0878	GhZF122	3	A09	56627647	56629777
Gh_A09G0899	GhZF123	3	A09	57571324	57573787
Gh_A09G0997	GhZF124	3	A09	59885865	59887660
Gh_A09G1098	GhZF125	2	A09	61905304	61906824
Gh_A09G1153	GhZF126	2	A09	62962513	62964479
Gh_A09G1165	GhZF127	2	A09	63130923	63133443
Gh_A09G1356	GhZF128	3	A09	66419962	66420810
Gh_A09G1411	GhZF129	2	A09	67337442	67339214
Gh_A09G1485	GhZF130	2	A09	68063928	68064431
Gh_A09G1486	GhZF131	4	A09	68070210	68070713
Gh_A09G1568	GhZF132	1	A09	69004191	69006263
Gh_A09G1966	GhZF133	4	A09	72760354	72760929
Gh_A09G2168	GhZF134	1	A09	74718613	74726358
Gh_A10G2356	GhZF135	2	A10	14813	15352
Gh_A10G0519	GhZF136	3	A10	5966130	5968228
Gh_A10G0992	GhZF137	1	A10	25626768	25627385
Gh_A10G1009	GhZF138	1	A10	29695990	29696517
Gh_A10G1157	GhZF139	1	A10	59114485	59118365
Gh_A10G1498	GhZF140	1	A10	81987742	81988338
Gh_A10G1704	GhZF141	1	A10	90513944	90514708
Gh_A10G1798	GhZF142	2	A10	92953276	92954412
Gh_A10G1921	GhZF143	2	A10	96149511	96150050
Gh_A10G1996	GhZF144	1	A10	97754501	97755016
Gh_A10G1997	GhZF145	1	A10	97757530	97758150
Gh_A11G0018	GhZF146	3	A11	250516	252306
Gh_A11G0481	GhZF147	3	A11	4591522	4592571
Gh_A11G0482	GhZF148	3	A11	4596964	4597977
Gh_A11G0712	GhZF149	4	A11	6929533	6930906
Gh_A11G1012	GhZF150	1	A11	11383207	11384048
Gh_A11G1062	GhZF151	3	A11	12240435	12242745
Gh_A11G1150	GhZF152	3	A11	13813578	13816222
Gh_A11G1182	GhZF153	1	A11	14420532	14421080
Gh_A11G1476	GhZF154	2	A11	20431368	20432607
Gh_A11G1715	GhZF155	2	A11	26747184	26749364
Gh_A11G1928	GhZF156	1	A11	52531882	52533012
Gh_A11G1957	GhZF157	2	A11	54059925	54060656
Gh_A11G2417	GhZF158	3	A11	82169703	82172423
Gh_A11G2870	GhZF159	1	A11	92650703	92653586
Gh_A11G2923	GhZF160	1	A11	93099842	93100588
Gh_A12G0016	GhZF161	3	A12	285558	288117
Gh_A12G0073	GhZF162	3	A12	1050194	1052018
Gh_A12G0173	GhZF163	1	A12	2597929	2598629
Gh_A12G0454	GhZF164	2	A12	9796239	9800083
Gh_A12G0699	GhZF165	2	A12	28489163	28489843
Gh_A12G0859	GhZF166	3	A12	57289422	57290399
Gh_A12G0860	GhZF167	4	A12	57305805	57307674
Gh_A12G1286	GhZF168	2	A12	68188286	68190176
Gh_A12G1311	GhZF169	1	A12	69533009	69533635
Gh_A12G1411	GhZF170	3	A12	72607700	72610683
Gh_A12G1412	GhZF171	3	A12	72615516	72618920
Gh_A12G1487	GhZF172	3	A12	74289292	74290876
Gh_A12G1898	GhZF173	1	A12	81613164	81613760
Gh_A12G1978	GhZF174	3	A12	82596295	82597218
Gh_A12G2312	GhZF175	1	A12	85737766	85741506
Gh_A12G2459	GhZF176	3	A12	87057212	87059184
Gh_A13G2112	GhZF177	2	A13	8762	9568
Gh_A13G2297	GhZF178	1	A13	12201	14919
Gh_A13G2132	GhZF179	3	A13	254035	255064
Gh_A13G0183	GhZF180	1	A13	2039397	2040083
Gh_A13G0196	GhZF181	2	A13	2231045	2231536
Gh_A13G0268	GhZF182	1	A13	3294314	3295066
Gh_A13G0716	GhZF183	3	A13	23597273	23598718
Gh_A13G0908	GhZF184	1	A13	47710275	47710991
Gh_A13G1592	GhZF185	1	A13	74796232	74796993
Gh_A13G1869	GhZF186	2	A13	78320139	78321885
Gh_A13G1993	GhZF187	2	A13	79399506	79400015
Gh_D01G0230	GhZF188	1	D01	1964719	1965342
Gh_D01G0570	GhZF189	1	D01	7781421	7783123
Gh_D01G0942	GhZF190	1	D01	15913597	15915362
Gh_D01G1033	GhZF191	2	D01	18935355	18936026
Gh_D01G1111	GhZF192	2	D01	23201973	23209695
Gh_D01G1184	GhZF193	2	D01	27535895	27537808
Gh_D01G1208	GhZF194	1	D01	28524756	28525604
Gh_D01G1332	GhZF195	3	D01	38839219	38840996
Gh_D01G1353	GhZF196	3	D01	39670061	39675126
Gh_D01G1704	GhZF197	3	D01	53547909	53548796
Gh_D01G1781	GhZF198	5	D01	54814525	54817091
Gh_D01G1849	GhZF199	1	D01	56207752	56209743
Gh_D01G1850	GhZF200	1	D01	56211054	56211710
Gh_D01G1926	GhZF201	2	D01	57546664	57548767
Gh_D01G2032	GhZF202	1	D01	59320151	59322851
Gh_D01G2057	GhZF203	2	D01	59613722	59614839
Gh_D01G2161	GhZF204	1	D01	60576481	60577029
Gh_D02G2408	GhZF205	2	D02	14090	20410
Gh_D02G0416	GhZF206	1	D02	5461514	5462029
Gh_D02G0671	GhZF207	3	D02	9422016	9423473
Gh_D02G1197	GhZF208	4	D02	37032406	37034591
Gh_D02G1382	GhZF209	3	D02	46697759	46699725
Gh_D02G1400	GhZF210	3	D02	47229093	47232223
Gh_D02G1695	GhZF211	1	D02	58237974	58238693
Gh_D02G1740	GhZF212	1	D02	59666474	59667190
Gh_D02G1798	GhZF213	3	D02	60751175	60752625
Gh_D02G1806	GhZF214	3	D02	60914750	60916460
Gh_D02G2008	GhZF215	1	D02	64296244	64298804
Gh_D02G2025	GhZF216	2	D02	64548530	64549357
Gh_D02G2295	GhZF217	3	D02	66681579	66682433
Gh_D03G0157	GhZF218	3	D03	1179930	1181988
Gh_D03G0158	GhZF219	3	D03	1188086	1190152
Gh_D03G0179	GhZF220	4	D03	1409054	1416699
Gh_D03G0180	GhZF221	3	D03	1434447	1465539
Gh_D03G0634	GhZF222	2	D03	17803351	17806219
Gh_D03G0899	GhZF223	4	D03	30809441	30810721
Gh_D03G1247	GhZF224	2	D03	39918973	39919446
Gh_D03G1634	GhZF225	1	D03	46361774	46362442
Gh_D04G0049	GhZF226	2	D04	787806	788639
Gh_D04G0401	GhZF227	4	D04	6331877	6333334
Gh_D04G0706	GhZF228	1	D04	14284223	14284708
Gh_D04G0776	GhZF229	1	D04	16230544	16233954
Gh_D04G1048	GhZF230	2	D04	34334306	34335064
Gh_D04G1096	GhZF231	3	D04	36320088	36321809
Gh_D04G1191	GhZF232	1	D04	39085707	39086594
Gh_D05G3801	GhZF233	1	D05	5749	10017
Gh_D05G3769	GhZF234	1	D05	191903	193130
Gh_D05G0428	GhZF235	2	D05	3472890	3478053
Gh_D05G0586	GhZF236	1	D05	4750497	4751378
Gh_D05G0663	GhZF237	3	D05	5278494	5280250
Gh_D05G0727	GhZF238	1	D05	5993986	5994390
Gh_D05G0749	GhZF239	3	D05	6140238	6141113
Gh_D05G0849	GhZF240	1	D05	7091735	7093525
Gh_D05G0854	GhZF241	3	D05	7183917	7185116
Gh_D05G0856	GhZF242	2	D05	7193853	7194722
Gh_D05G0878	GhZF243	1	D05	7451505	7452668
Gh_D05G1143	GhZF244	1	D05	9854489	9855304
Gh_D05G1175	GhZF245	9	D05	10129339	10131630
Gh_D05G1287	GhZF246	3	D05	11371382	11373755
Gh_D05G1597	GhZF247	1	D05	14460372	14461743
Gh_D05G1782	GhZF248	1	D05	16088408	16090454
Gh_D05G1861	GhZF249	3	D05	16970161	16972926
Gh_D05G1990	GhZF250	1	D05	18323630	18324157
Gh_D05G2011	GhZF251	2	D05	18476195	18477007
Gh_D05G2208	GhZF252	1	D05	21005498	21006858
Gh_D05G2606	GhZF253	9	D05	26851206	26853613
Gh_D05G2825	GhZF254	4	D05	31604988	31612329
Gh_D05G2946	GhZF255	4	D05	35227312	35228823
Gh_D05G2965	GhZF256	3	D05	36073557	36075287
Gh_D06G0062	GhZF257	3	D06	717004	718942
Gh_D06G0169	GhZF258	1	D06	1712212	1713432
Gh_D06G0189	GhZF259	1	D06	1879690	1880196
Gh_D06G0302	GhZF260	3	D06	3413143	3414173
Gh_D06G0368	GhZF261	1	D06	5038132	5042522
Gh_D06G0380	GhZF262	1	D06	5216267	5217680
Gh_D06G0903	GhZF263	3	D06	17935207	17937445
Gh_D06G1905	GhZF264	1	D06	60023532	60024206
Gh_D06G1969	GhZF265	1	D06	61160465	61161256
Gh_D07G0016	GhZF266	2	D07	185221	187136
Gh_D07G0310	GhZF267	2	D07	3242652	3243467
Gh_D07G0422	GhZF268	2	D07	4578387	4579010
Gh_D07G0423	GhZF269	1	D07	4582469	4583314
Gh_D07G0542	GhZF270	2	D07	6119115	6122858
Gh_D07G0545	GhZF271	3	D07	6152905	6161944
Gh_D07G0695	GhZF272	1	D07	8210686	8213129
Gh_D07G0990	GhZF273	4	D07	13464229	13464774
Gh_D07G1014	GhZF274	1	D07	13930669	13931820
Gh_D07G1031	GhZF275	1	D07	14369838	14371452
Gh_D07G1074	GhZF276	1	D07	15261854	15264246
Gh_D07G1182	GhZF277	2	D07	17680286	17681233
Gh_D07G1256	GhZF278	3	D07	19660736	19661299
Gh_D07G1256	GhZF279	2	D07	19660736	19661299
Gh_D07G1473	GhZF280	1	D07	25519227	25520648
Gh_D07G1473	GhZF281	4	D07	25519227	25520648
Gh_D07G1705	GhZF282	1	D07	36872323	36872934
Gh_D07G1723	GhZF283	1	D07	38012843	38013484
Gh_D07G1883	GhZF284	2	D07	46116185	46119231
Gh_D07G2108	GhZF285	1	D07	51296224	51296838
Gh_D07G2141	GhZF286	1	D07	51802260	51802862
Gh_D07G2142	GhZF287	1	D07	51815606	51816175
Gh_D07G2319	GhZF288	3	D07	54641939	54643570
Gh_D08G2743	GhZF289	1	D08	66769	67377
Gh_D08G0137	GhZF290	1	D08	1116575	1117513
Gh_D08G0274	GhZF291	3	D08	2704739	2705224
Gh_D08G0325	GhZF292	2	D08	3165878	3168862
Gh_D08G0352	GhZF293	1	D08	3514139	3515503
Gh_D08G0579	GhZF294	2	D08	6890851	6892943
Gh_D08G0652	GhZF295	4	D08	8321319	8321834
Gh_D08G0652	GhZF296	2	D08	8321319	8321834
Gh_D08G0679	GhZF297	1	D08	9211814	9214172
Gh_D08G0679	GhZF298	2	D08	9211814	9214172
Gh_D08G0786	GhZF299	3	D08	12224962	12227269
Gh_D08G0911	GhZF300	1	D08	18557799	18558251
Gh_D08G1069	GhZF301	1	D08	30255962	30260634
Gh_D08G1514	GhZF302	2	D08	48637094	48637927
Gh_D08G1711	GhZF303	1	D08	53247207	53247854
Gh_D08G1830	GhZF304	3	D08	55176867	55177775
Gh_D09G0619	GhZF305	1	D09	29092611	29093210
Gh_D09G0744	GhZF306	1	D09	31664287	31665592
Gh_D09G0856	GhZF307	3	D09	33584814	33585944
Gh_D09G0857	GhZF308	2	D09	33598639	33599409
Gh_D09G0901	GhZF309	1	D09	34247300	34249448
Gh_D09G0924	GhZF310	3	D09	34668493	34670949
Gh_D09G1017	GhZF311	3	D09	36152106	36153629
Gh_D09G1104	GhZF312	3	D09	37439898	37441412
Gh_D09G1159	GhZF313	2	D09	38217078	38219046
Gh_D09G1170	GhZF314	2	D09	38417027	38419463
Gh_D09G1358	GhZF315	2	D09	40931353	40932195
Gh_D09G1416	GhZF316	3	D09	41712520	41714311
Gh_D09G1495	GhZF317	2	D09	42504519	42505022
Gh_D09G1496	GhZF318	2	D09	42511536	42512039
Gh_D09G1639	GhZF319	4	D09	43992050	43994135
Gh_D09G1892	GhZF320	1	D09	46374989	46375813
Gh_D09G2376	GhZF321	4	D09	50702700	50710443
Gh_D10G2536	GhZF322	2	D10	8235	9368
Gh_D10G2570	GhZF323	1	D10	9307	9990
Gh_D10G0401	GhZF324	1	D10	3592429	3593454
Gh_D10G0557	GhZF325	3	D10	5518728	5520831
Gh_D10G1339	GhZF326	1	D10	25755818	25771279
Gh_D10G1529	GhZF327	1	D10	39495336	39495863
Gh_D10G1743	GhZF328	1	D10	48859466	48860635
Gh_D10G1973	GhZF329	1	D10	55041655	55042419
Gh_D10G2214	GhZF330	2	D10	59606337	59606876
Gh_D10G2215	GhZF331	2	D10	59636110	59636649
Gh_D10G2304	GhZF332	1	D10	61281174	61281794
Gh_D11G0016	GhZF333	3	D11	202281	204077
Gh_D11G0559	GhZF334	3	D11	4853191	4854216
Gh_D11G0560	GhZF335	3	D11	4859349	4860362
Gh_D11G0829	GhZF336	4	D11	7171731	7173110
Gh_D11G1168	GhZF337	1	D11	10819439	10820298
Gh_D11G1217	GhZF338	3	D11	11402313	11404605
Gh_D11G1304	GhZF339	3	D11	12468303	12470896
Gh_D11G1339	GhZF340	1	D11	12906168	12906713
Gh_D11G1633	GhZF341	2	D11	17282388	17283628
Gh_D11G1873	GhZF342	2	D11	21828286	21830487
Gh_D11G2018	GhZF343	2	D11	27177730	27178461
Gh_D11G2046	GhZF344	1	D11	27914010	27915140
Gh_D11G2734	GhZF345	3	D11	56849924	56852586
Gh_D11G3254	GhZF346	1	D11	65573297	65576171
Gh_D11G3309	GhZF347	1	D11	65959570	65960301
Gh_D12G0018	GhZF348	3	D12	351390	353955
Gh_D12G0089	GhZF349	3	D12	1154618	1156440
Gh_D12G0176	GhZF350	2	D12	2275187	2275888
Gh_D12G0457	GhZF351	2	D12	7525007	7528836
Gh_D12G0712	GhZF352	2	D12	16272950	16273651
Gh_D12G0939	GhZF353	3	D12	34530422	34531381
Gh_D12G0940	GhZF354	4	D12	34540780	34542144
Gh_D12G1408	GhZF355	2	D12	43309420	43311099
Gh_D12G1435	GhZF356	1	D12	44197645	44198199
Gh_D12G1529	GhZF357	3	D12	46012845	46015369
Gh_D12G1530	GhZF358	3	D12	46020952	46024355
Gh_D12G1536	GhZF359	1	D12	46141831	46143412
Gh_D12G1613	GhZF360	3	D12	47457227	47462170
Gh_D12G1778	GhZF361	2	D12	50220680	50222014
Gh_D12G1787	GhZF362	1	D12	50291153	50293663
Gh_D12G1804	GhZF363	2	D12	50570754	50573120
Gh_D12G2079	GhZF364	1	D12	53839323	53839901
Gh_D12G2156	GhZF365	3	D12	54611683	54612606
Gh_D12G2446	GhZF366	1	D12	57466598	57470247
Gh_D13G0198	GhZF368	1	D13	1874920	1875606
Gh_D13G0210	GhZF369	2	D13	2091861	2092352
Gh_D13G0287	GhZF370	1	D13	2785487	2786239
Gh_D13G0451	GhZF371	2	D13	5252648	5253436
Gh_D13G0718	GhZF372	3	D13	11246374	11247403
Gh_D13G0838	GhZF373	3	D13	15310288	15311733
Gh_D13G1149	GhZF374	1	D13	34165170	34165886
Gh_D13G1910	GhZF375	1	D13	54427829	54430562
Gh_D13G1953	GhZF376	1	D13	54897487	54898248
Gh_D13G2257	GhZF377	2	D13	58605147	58606890
Gh_D12G2587	GhZF367	2	D12	58722998	58724966
Gh_D13G2392	GhZF378	2	D13	59994242	59994751
Gh_SCA004794G01	GhZF379	3	scaffold4794	19162	20931
Gh_SCA004883G01	GhZF380	1	scaffold4883	19258	20283
Gh_SCA005232G01	GhZF381	2	scaffold5232	3555	4055
Gh_SCA005786G01	GhZF382	2	scaffold5786	3110	5477
Gh_SCA045498G01	GhZF383	1	scaffold45498	3	728
Gh_SCA066940G01	GhZF384	1	scaffold66940	156	458
Gh_SCA077169G01	GhZF385	2	scaffold77169	23	571
Gh_SCA107391G01	GhZF386	1	scaffold107391	81	401

## Sheet: G. arboreum
Supplementary Table 1: Location, annotation and protein domains of C2H2-zinc finger genes identified in G. arboreum genome
Gene ID	Annotation	Domain No	Chro No	Chro positions
Cotton_A_10286	GaZF1	1	chr1	1646754	1647884			Chro No	Gene No
Cotton_A_18701	GaZF2	2	chr1	28768262	28771282			chr01	28
Cotton_A_31827	GaZF3	4	chr1	33414106	33415515			chr02	9
Cotton_A_30668	GaZF4	1	chr1	36163532	36164284			chr03	11
Cotton_A_19201	GaZF5	1	chr1	49463969	49464790			chr04	13
Cotton_A_18629	GaZF6	4	chr1	64976282	64985323			chr05	10
Cotton_A_03585	GaZF7	2	chr1	66593716	66594429			chr06	25
Cotton_A_03586	GaZF8	3	chr1	66599243	66600085			chr07	5
Cotton_A_13302	GaZF9	3	chr1	70988639	70990143			chr08	17
Cotton_A_13280	GaZF10	2	chr1	71538294	71539241			chr09	7
Cotton_A_28643	GaZF11	1	chr1	73057269	73057871			chr10	23
Cotton_A_28641	GaZF12	1	chr1	73071059	73071595			chr11	18
Cotton_A_28174	GaZF13	3	chr1	78897992	78899895			chr12	14
Cotton_A_33374	GaZF14	1	chr1	82365589	82369326			chr13	16
Cotton_A_19103	GaZF15	1	chr1	82940993	82943431
Cotton_A_19635	GaZF16	1	chr1	85653229	85654398
Cotton_A_19663	GaZF17	1	chr1	86402327	86402872
Cotton_A_28611	GaZF18	3	chr1	98676005	98677582
Cotton_A_22698	GaZF19	1	chr1	99199137	99199613
Cotton_A_09528	GaZF20	2	chr1	104339983	104340855
Cotton_A_09582	GaZF21	3	chr1	105598790	105601005
Cotton_A_01628	GaZF22	3	chr1	135699342	135701396
Cotton_A_01629	GaZF23	3	chr1	135710790	135712840
Cotton_A_01654	GaZF24	4	chr1	136127633	136135042
Cotton_A_01655	GaZF25	3	chr1	136140081	136147615
Cotton_A_05952	GaZF26	1	chr1	140288183	140288797
Cotton_A_35596	GaZF27	1	chr1	143329560	143331041
Cotton_A_35591	GaZF28	3	chr1	143477048	143478160
Cotton_A_23013	GaZF38	1	chr3	4061576	4065127
Cotton_A_13116	GaZF39	1	chr3	12441863	12442348
Cotton_A_16994	GaZF40	2	chr3	20363027	20366099
Cotton_A_15327	GaZF29	2	chr2	20739437	20741534
Cotton_A_03311	GaZF41	2	chr3	28443155	28445287
Cotton_A_12578	GaZF42	1	chr3	37423038	37423631
Cotton_A_06773	GaZF43	1	chr3	52541204	52541689
Cotton_A_11969	GaZF44	2	chr3	54645477	54646421
Cotton_A_27458	GaZF30	1	chr2	56749327	56750475
Cotton_A_23987	GaZF45	1	chr3	64114703	64115218
Cotton_A_22908	GaZF31	1	chr2	65563191	65563847
Cotton_A_22907	GaZF32	1	chr2	65565158	65565886
Cotton_A_00517	GaZF33	1	chr2	68281323	68284053
Cotton_A_00487	GaZF34	2	chr2	68669424	68670317
Cotton_A_24414	GaZF46	2	chr3	69399886	69400716
Cotton_A_00383	GaZF35	1	chr2	69561363	69561803
Cotton_A_40524	GaZF36	2	chr2	79824855	79827830
Cotton_A_33892	GaZF37	2	chr2	80841352	80842266
Cotton_A_18399	GaZF47	3	chr3	92744619	92745527
Cotton_A_26019	GaZF48	1	chr3	98725669	98727338
Cotton_A_26449	GaZF49	1	chr4	24043716	24044258
Cotton_A_08293	GaZF50	3	chr4	25037279	25039522
Cotton_A_08194	GaZF51	3	chr4	26738563	26741207
Cotton_A_01186	GaZF52	1	chr4	33315268	33316080
Cotton_A_01116	GaZF53	3	chr4	33827711	33829442
Cotton_A_36933	GaZF54	4	chr4	62350836	62353410
Cotton_A_29310	GaZF55	3	chr4	62950092	62952827
Cotton_A_12503	GaZF56	2	chr4	66348943	66350155
Cotton_A_22728	GaZF57	2	chr4	95692741	95693472
Cotton_A_10916	GaZF58	2	chr4	103535485	103536204
Cotton_A_18922	GaZF59	3	chr4	123325519	123327619
Cotton_A_05560	GaZF60	1	chr4	129165904	129166644
Cotton_A_05503	GaZF61	1	chr4	129649767	129652788
Cotton_A_00587	GaZF62	3	chr5	8919213	8920067
Cotton_A_33418	GaZF63	4	chr5	20449518	20452101
Cotton_A_31376	GaZF64	1	chr5	22263117	22263614
Cotton_A_31377	GaZF65	1	chr5	22273299	22273796
Cotton_A_19328	GaZF66	1	chr5	29304570	29305289
Cotton_A_41187	GaZF67	1	chr5	34065257	34065709
Cotton_A_36602	GaZF68	1	chr5	37089244	37092951
Cotton_A_24157	GaZF69	2	chr5	48782161	48785612
Cotton_A_08799	GaZF70	3	chr5	52198556	52200031
Cotton_A_20833	GaZF71	1	chr5	53493128	53495603
Cotton_A_37800	GaZF72	3	chr6	2628272	2629357
Cotton_A_29576	GaZF73	4	chr6	17329464	17330837
Cotton_A_29575	GaZF74	1	chr6	17346327	17346647
Cotton_A_30177	GaZF75	2	chr6	18512193	18516074
Cotton_A_23035	GaZF76	1	chr6	20692485	20693111
Cotton_A_20229	GaZF77	3	chr6	22890968	22893967
Cotton_A_20230	GaZF78	3	chr6	22898816	22902243
Cotton_A_27168	GaZF79	3	chr6	25106053	25108615
Cotton_A_24585	GaZF80	1	chr6	31505344	31505952
Cotton_A_24596	GaZF81	1	chr6	31644227	31644928
Cotton_A_23645	GaZF82	3	chr6	32405009	32406829
Cotton_A_07959	GaZF83	4	chr6	49985526	49988100
Cotton_A_07903	GaZF84	1	chr6	50498036	50498632
Cotton_A_10872	GaZF85	3	chr6	56832172	56833185
Cotton_A_10871	GaZF86	3	chr6	56838386	56839297
Cotton_A_06180	GaZF87	4	chr6	68630849	68632307
Cotton_A_07135	GaZF88	3	chr6	74287357	74288280
Cotton_A_37854	GaZF89	2	chr6	79199996	79201157
Cotton_A_36496	GaZF90	3	chr6	95100707	95102691
Cotton_A_13347	GaZF91	2	chr6	98961699	98964066
Cotton_A_13365	GaZF92	2	chr6	99308910	99311409
Cotton_A_13375	GaZF93	2	chr6	99384549	99385898
Cotton_A_04482	GaZF94	2	chr6	106528212	106530102
Cotton_A_01466	GaZF95	3	chr6	119756445	119758419
Cotton_A_01293	GaZF96	1	chr6	121191685	121195424
Cotton_A_29807	GaZF97	4	chr7	25626139	25627419
Cotton_A_00011	GaZF98	1	chr7	37271215	37271835
Cotton_A_37867	GaZF99	3	chr7	63263105	63265977
Cotton_A_39901	GaZF100	2	chr7	74696273	74698195
Cotton_A_23121	GaZF101	1	chr7	110540804	110541340
Cotton_A_13737	GaZF102	3	chr8	15420892	15423258
Cotton_A_14847	GaZF103	2	chr8	31133358	31134095
Cotton_A_14860	GaZF104	1	chr8	31232888	31233394
Cotton_A_14880	GaZF105	1	chr8	31458328	31459548
Cotton_A_30896	GaZF106	1	chr8	38227647	38228372
Cotton_A_21716	GaZF107	2	chr8	39431349	39432167
Cotton_A_18465	GaZF108	1	chr8	44405562	44406690
Cotton_A_18453	GaZF109	1	chr8	44676627	44681154
Cotton_A_20978	GaZF110	1	chr8	63981852	63982433
Cotton_A_15635	GaZF111	1	chr8	74213405	74214079
Cotton_A_16420	GaZF112	1	chr8	84242578	84244650
Cotton_A_24826	GaZF113	1	chr8	95109319	95111781
Cotton_A_02832	GaZF114	3	chr8	98744201	98745081
Cotton_A_10539	GaZF115	2	chr8	103542479	103542988
Cotton_A_35683	GaZF116	1	chr8	107072310	107073095
Cotton_A_35682	GaZF117	4	chr8	107137944	107140518
Cotton_A_22951	GaZF118	2	chr8	124730551	124731051
Cotton_A_36792	GaZF119	2	chr9	1100790	1101665
Cotton_A_22124	GaZF120	4	chr9	10551121	10553695
Cotton_A_32480	GaZF121	2	chr9	24145513	24146649
Cotton_A_39342	GaZF122	3	chr9	26556601	26558400
Cotton_A_40899	GaZF123	1	chr9	50738311	50738838
Cotton_A_12929	GaZF124	1	chr9	66095799	66096962
Cotton_A_02902	GaZF125	1	chr9	73643374	73644399
Cotton_A_08701	GaZF126	1	chr10	17500990	17501517
Cotton_A_04715	GaZF127	1	chr10	20437427	20438798
Cotton_A_23497	GaZF128	2	chr10	20695616	20696428
Cotton_A_11017	GaZF129	3	chr10	21402710	21403666
Cotton_A_11041	GaZF130	3	chr10	21550596	21551474
Cotton_A_16124	GaZF131	1	chr10	23977542	23978864
Cotton_A_16132	GaZF132	1	chr10	24082014	24086276
Cotton_A_26936	GaZF133	3	chr10	45736823	45738548
Cotton_A_05439	GaZF134	3	chr10	49466164	49468534
Cotton_A_02564	GaZF135	2	chr10	50869773	50871502
Cotton_A_28135	GaZF136	2	chr10	58964754	58965293
Cotton_A_25013	GaZF137	4	chr10	62333939	62335450
Cotton_A_32489	GaZF138	3	chr10	66098666	66099796
Cotton_A_32488	GaZF139	2	chr10	66115300	66116070
Cotton_A_13920	GaZF140	3	chr10	70233242	70234441
Cotton_A_13908	GaZF141	1	chr10	70332895	70334925
Cotton_A_03995	GaZF142	7	chr10	79970994	79972454
Cotton_A_03996	GaZF143	2	chr10	79972600	79973389
Cotton_A_17077	GaZF144	1	chr10	89254240	89255055
Cotton_A_31963	GaZF145	4	chr10	89889105	89896462
Cotton_A_40927	GaZF146	1	chr10	102224883	102225614
Cotton_A_32041	GaZF147	9	chr10	108886488	108888741
Cotton_A_29686	GaZF148	2	chr10	108950588	108951334
Cotton_A_07313	GaZF149	1	chr11	7120276	7121088
Cotton_A_38986	GaZF150	1	chr11	13342769	13344503
Cotton_A_16553	GaZF151	1	chr11	17129259	17129882
Cotton_A_02439	GaZF152	2	chr11	21403707	21404210
Cotton_A_02437	GaZF153	2	chr11	21410306	21410809
Cotton_A_30562	GaZF154	1	chr11	24041169	24042879
Cotton_A_25928	GaZF155	1	chr11	31476062	31476745
Cotton_A_09671	GaZF156	4	chr11	33045674	33053419
Cotton_A_24729	GaZF157	1	chr11	34843051	34843626
Cotton_A_07623	GaZF158	4	chr11	53422512	53424304
Cotton_A_13065	GaZF159	4	chr11	62000812	62006075
Cotton_A_23691	GaZF160	1	chr11	71102642	71103955
Cotton_A_07802	GaZF161	2	chr11	73522151	73524637
Cotton_A_15377	GaZF162	2	chr11	74253043	74253723
Cotton_A_12092	GaZF163	3	chr11	76950921	76952626
Cotton_A_01742	GaZF164	2	chr11	78716853	78718651
Cotton_A_01862	GaZF165	3	chr11	80733552	80734985
Cotton_A_26287	GaZF166	3	chr11	81740070	81742353
Cotton_A_40713	GaZF167	3	chr12	19950893	19953972
Cotton_A_25548	GaZF168	3	chr12	22209790	22211450
Cotton_A_32868	GaZF169	3	chr12	24003826	24005553
Cotton_A_17603	GaZF170	4	chr12	45925665	45927029
Cotton_A_29044	GaZF171	1	chr12	55727290	55727775
Cotton_A_32768	GaZF172	1	chr12	58137875	58138423
Cotton_A_33225	GaZF173	2	chr12	63553871	63554635
Cotton_A_06087	GaZF174	2	chr12	94517774	94518601
Cotton_A_13948	GaZF175	3	chr12	97994668	97996961
Cotton_A_07707	GaZF176	4	chr12	114717207	114718583
Cotton_A_18295	GaZF177	1	chr12	118192625	118192927
Cotton_A_40319	GaZF178	1	chr12	120632495	120633241
Cotton_A_20334	GaZF179	1	chr12	136978883	136979974
Cotton_A_24078	GaZF180	1	chr12	140637491	140640030
Cotton_A_37922	GaZF181	3	chr13	10381442	10382471
Cotton_A_30227	GaZF182	3	chr13	22000646	22002099
Cotton_A_30220	GaZF183	3	chr13	22149134	22150837
Cotton_A_36987	GaZF184	2	chr13	39642576	39650580
Cotton_A_29495	GaZF185	3	chr13	46061865	46063310
Cotton_A_09094	GaZF186	1	chr13	48944812	48945573
Cotton_A_00928	GaZF187	2	chr13	73952160	73952594
Cotton_A_00942	GaZF188	1	chr13	74138150	74138836
Cotton_A_25086	GaZF189	1	chr13	93588382	93588897
Cotton_A_25087	GaZF190	1	chr13	93591586	93592206
Cotton_A_36942	GaZF191	1	chr13	99581969	99582685
Cotton_A_28213	GaZF192	1	chr13	109176361	109176969
Cotton_A_27118	GaZF193	2	chr13	109756491	109757291
Cotton_A_02243	GaZF194	2	chr13	129928721	129929194
Cotton_A_21865	GaZF195	1	chr13	134874235	134876959
Cotton_A_38190	GaZF196	1	chr13	140137713	140138600

## Sheet: G. raimondii
Supplementary Table 1: Location, annotation and protein domains of C2H2-zinc finger genes identified in G. raimondii genome
Gene Id	Annotations	Domains	Chro no	Chro locations
Gorai.001G133100.1	GrZF1	2	Chr01	17086433	17087380
Gorai.001G175500.1	GrZF2	4	Chr01	25880454	25881974
Gorai.001G049200.1	GrZF3	2	Chr01	4672991	4673608						Chro No	Gene No
Gorai.001G251300.1	GrZF4	1	Chr01	52261474	52262556						Chr01	25
Gorai.001G001500.1	GrZF5	3	Chr01	151504	153870						Chr02	16
Gorai.001G215600.1	GrZF6	2	Chr01	43146944	43150747						Chr03	10
Gorai.001G271700.1	GrZF7	3	Chr01	54872888	54875012						Chr04	14
Gorai.001G251100.1	GrZF8	1	Chr01	52248102	52249178						Chr05	14
Gorai.001G131000.1	GrZF9	3	Chr01	16706317	16709095						Chr06	18
Gorai.001G121700.1	GrZF10	3	Chr01	14855709	14858722						Chr07	14
Gorai.001G198600.1	GrZF11	1	Chr01	35527094	35527906						Chr08	20
Gorai.001G241300.1	GrZF12	1	Chr01	25794924	25796738						Chr09	27
Gorai.001G175400.1	GrZF13	3	Chr01	25794924	25796738						Chr10	12
Gorai.001G112700.1	GrZF14	1	Chr01	13168350	13172466						Chr11	10
Gorai.001G234500.1	GrZF15	1	Chr01	47203032	47203948						Chr12	4
Gorai.001G036700.1	GrZF16	1	Chr01	3392445	3394871						Chr13	11
Gorai.001G049300.1	GrZF17	3	Chr01	4676867	4677973
Gorai.001G115200.1	GrZF18	1	Chr01	13543496	13545524
Gorai.001G196800.1	GrZF19	1	Chr01	34552130	34556175
Gorai.001G175100.1	GrZF20	2	Chr01	25710943	25715924
Gorai.001G061600.1	GrZF21	1	Chr01	6135741	6137508
Gorai.001G117100.1	GrZF22	2	Chr01	14012528	14012581
Gorai.001G061900.1	GrZF23	4	Chr01	6172938	6182542
Gorai.001G142500.1	GrZF24	1	Chr01	19239105	19239893
Gorai.001G078200.1	GrZF25	4	Chr01	8093423	8096294
Gorai.002G081400.1	GrZF26	1	Chr02	10241737	10244118
Gorai.002G155100.1	GrZF27	1	Chr02	31928881	31930318
Gorai.002G123600.1	GrZF28	1	Chr02	17840734	17842722
Gorai.002G132600.1	GrZF29	2	Chr02	20812595	20813968
Gorai.002G223400.1	GrZF30	1	Chr02	57882200	57882916
Gorai.002G025300.1	GrZF31	1	Chr02	1841360	1842477
Gorai.002G245800.1	GrZF32	2	Chr02	60992779	60993648
Gorai.002G230400.1	GrZF33	2	Chr02	58966620	58968765
Gorai.002G206600.1	GrZF34	3	Chr02	55245930	55247201
Gorai.002G256500.1	GrZF35	1	Chr02	61860042	61860657
Gorai.002G214700.1	GrZF36	5	Chr02	56361273	56364601
Gorai.002G140700.1	GrZF37	2	Chr02	24521114	24531611
Gorai.002G223300.1	GrZF38	1	Chr02	57880232	57880888
Gorai.002G171100.1	GrZF39	3	Chr02	43125353	43127963
Gorai.002G169100.1	GrZF40	3	Chr02	42341068	42345168
Gorai.002G152600.1	GrZF41	2	Chr02	31012511	31014442
Gorai.003G136200.1	GrZF42	2	Chr03	39490609	39491082
Gorai.003G018800.1	GrZF43	3	Chr03	1416523	1424629
Gorai.003G181300.1	GrZF44	1	Chr03	45304391	45305346
Gorai.003G018700.1	GrZF45	4	Chr03	1392709	1401038
Gorai.003G016300.1	GrZF46	3	Chr03	1120467	1123551
Gorai.003G089200.1	GrZF47	2	Chr03	25196205	25199496
Gorai.003G099900.1	GrZF48	1	Chr03	30787768	30789130
Gorai.003G016200.1	GrZF49	3	Chr03	1112424	1115658
Gorai.003G153400.1	GrZF50	1	Chr03	42173587	42179322
Gorai.003G100400.1	GrZF51	4	Chr03	30897921	30900081
Gorai.004G088400.1	GrZF52	3	Chr04	11747399	11750467
Gorai.004G164000.1	GrZF53	2	Chr04	45594337	45596203
Gorai.004G014300.1	GrZF54	2	Chr04	1012851	1013934
Gorai.004G037000.1	GrZF55	2	Chr04	3022889	3026126
Gorai.004G039900.1	GrZF56	4	Chr04	3335668	3337032
Gorai.004G031300.1	GrZF57	1	Chr04	2545064	2545935
Gorai.004G050900.1	GrZF58	1	Chr04	4653255	4654384
Gorai.004G185800.1	GrZF59	1	Chr04	50004862	50005509
Gorai.004G100800.1	GrZF60	1	Chr04	17912139	17915016
Gorai.004G073500.1	GrZF61	1	Chr04	8061208	8061723
Gorai.004G065400.1	GrZF62	2	Chr04	6650051	6652556
Gorai.004G076800.1	GrZF63	2	Chr04	8846292	8849532
Gorai.004G198300.1	GrZF64	3	Chr04	51930446	51932154
Gorai.004G117900.1	GrZF65	1	Chr04	28645445	28650367
Gorai.005G226700.1	GrZF66	2	Chr05	60920410	60923330
Gorai.005G154300.1	GrZF67	3	Chr05	43447599	43450314
Gorai.005G047800.1	GrZF68	1	Chr05	4600849	4601364
Gorai.005G134600.1	GrZF69	4	Chr05	34153945	34156897
Gorai.005G186400.1	GrZF70	1	Chr05	54513754	54514473
Gorai.005G075000.1	GrZF71	3	Chr05	8405366	8407813
Gorai.005G158200.1	GrZF72	3	Chr05	45366101	45369880
Gorai.005G130000.1	GrZF73	2	Chr05	31721283	31728100
Gorai.005G198100.1	GrZF74	3	Chr05	57264057	57265742
Gorai.005G259000.1	GrZF75	3	Chr05	63479157	63480011
Gorai.005G198900.1	GrZF76	3	Chr05	57406209	57408571
Gorai.005G192400.1	GrZF77	1	Chr05	56128761	56129915
Gorai.005G221500.1	GrZF78	2	Chr05	60403198	60407125
Gorai.005G232300.1	GrZF79	2	Chr05	61484807	61486093
Gorai.006G176100.1	GrZF80	2	Chr06	43407024	43407649
Gorai.006G092500.1	GrZF81	1	Chr06	32982288	32984954
Gorai.006G190500.1	GrZF82	4	Chr06	44764949	44767802
Gorai.006G270100.1	GrZF83	4	Chr06	50763190	50771352
Gorai.006G247700.1	GrZF84	1	Chr06	49236926	49237504
Gorai.006G161200.1	GrZF85	2	Chr06	42105907	42106749
Gorai.006G109300.1	GrZF86	1	Chr06	35338435	35341077
Gorai.006G104800.1	GrZF87	2	Chr06	34716993	34718720
Gorai.006G167600.1	GrZF88	3	Chr06	42716073	42719350
Gorai.006G111400.1	GrZF89	3	Chr06	35834140	35837259
Gorai.006G120000.1	GrZF90	3	Chr06	37018500	37020866
Gorai.006G104700.1	GrZF91	3	Chr06	34708864	34709994
Gorai.006G216400.1	GrZF92	1	Chr06	46941077	46942186
Gorai.006G137400.1	GrZF93	2	Chr06	39374277	39376989
Gorai.006G138700.1	GrZF94	2	Chr06	39537121	39540093
Gorai.006G176000.1	GrZF95	2	Chr06	43400676	43401418
Gorai.006G131700.1	GrZF96	3	Chr06	38605352	38608154
Gorai.006G078000.1	GrZF97	1	Chr06	30273977	30275252
Gorai.007G222500.1	GrZF98	2	Chr07	26396202	26396933
Gorai.007G205300.1	GrZF99	2	Chr07	21178502	21181666
Gorai.007G139800.1	GrZF100	3	Chr07	11540975	11544780
Gorai.007G298600.1	GrZF101	3	Chr07	50981601	50984851
Gorai.007G225400.1	GrZF102	1	Chr07	27008541	27010645
Gorai.007G144000.1	GrZF103	1	Chr07	12028698	12029804
Gorai.007G002600.1	GrZF104	3	Chr07	244672	247569
Gorai.007G177300.1	GrZF105	2	Chr07	16505852	16507391
Gorai.007G124800.1	GrZF106	1	Chr07	9962518	9963551
Gorai.007G371300.1	GrZF107	1	Chr07	60425967	60429311
Gorai.007G088600.1	GrZF108	4	Chr07	6431394	6432773
Gorai.007G060600.1	GrZF109	3	Chr07	4280108	4286676
Gorai.007G377000.1	GrZF110	1	Chr07	60806990	60807880
Gorai.007G130100.1	GrZF111	3	Chr07	10445702	10448802
Gorai.008G178000.1	GrZF112	3	Chr08	45478417	45481259
Gorai.008G009800.1	GrZF113	3	Chr08	1135855	1138283
Gorai.008G226800.1	GrZF114	1	Chr08	51332225	51332984
Gorai.008G106500.1	GrZF115	3	Chr08	33490556	33491515
Gorai.008G235100.1	GrZF116	3	Chr08	52118972	52120319
Gorai.008G082500.1	GrZF117	2	Chr08	16784144	16786049
Gorai.008G168900.1	GrZF118	3	Chr08	44164389	44168281
Gorai.008G293000.1	GrZF119	2	Chr08	56675980	56679190
Gorai.008G198800.1	GrZF120	2	Chr08	48365960	48368761
Gorai.008G158200.1	GrZF121	1	Chr08	42327494	42328120
Gorai.008G196000.1	GrZF122	4	Chr08	48082516	48083850
Gorai.008G002200.1	GrZF123	3	Chr08	394626	397971
Gorai.008G196900.1	GrZF124	4	Chr08	48138476	48141013
Gorai.008G021800.1	GrZF125	1	Chr08	2461468	2463147
Gorai.008G275600.1	GrZF126	1	Chr08	55360444	55366058
Gorai.008G020700.1	GrZF127	2	Chr08	2370421	2371523
Gorai.008G169500.1	GrZF128	3	Chr08	44286392	44288733
Gorai.008G106600.1	GrZF129	4	Chr08	33500938	33502350
Gorai.008G169000.1	GrZF130	3	Chr08	44176482	44181759
Gorai.008G155300.1	GrZF131	2	Chr08	41470348	41474207
Gorai.009G243200.1	GrZF132	1	Chr09	19476809	19478578
Gorai.009G339000.1	GrZF133	1	Chr09	37902276	37903645
Gorai.009G418600.1	GrZF134	3	Chr09	65178315	65181171
Gorai.009G329200.1	GrZF135	3	Chr09	33549500	33551793
Gorai.009G075900.1	GrZF136	3	Chr09	5479798	5480817
Gorai.009G218900.1	GrZF137	2	Chr09	17005072	17006681
Gorai.009G391500.1	GrZF138	1	Chr09	53496776	53498810
Gorai.009G068400.1	GrZF139	3	Chr09	4856385	4858568
Gorai.009G090000.1	GrZF140	3	Chr09	6567343	6568542
Gorai.009G060900.1	GrZF141	1	Chr09	4365973	4367200
Gorai.009G203800.1	GrZF142	3	Chr09	15793889	15797559
Gorai.009G242400.1	GrZF143	1	Chr09	19380691	19385431
Gorai.009G288800.1	GrZF144	9	Chr09	24759272	24762179
Gorai.009G326300.1	GrZF145	4	Chr09	32609495	32611006
Gorai.009G124600.1	GrZF146	1	Chr09	9383266	9384479
Gorai.009G412900.1	GrZF147	2	Chr09	62971332	62972090
Gorai.009G313100.1	GrZF148	4	Chr09	29266191	29274217
Gorai.009G044300.1	GrZF149	2	Chr09	3214812	3217665
Gorai.009G090200.1	GrZF150	2	Chr09	6577059	6578247
Gorai.009G128000.1	GrZF151	9	Chr09	9636434	9639774
Gorai.009G216700.1	GrZF152	1	Chr09	16855790	16856601
Gorai.009G175600.1	GrZF153	1	Chr09	13602707	13605035
Gorai.009G088600.1	GrZF154	1	Chr09	6468177	6470775
Gorai.009G092800.1	GrZF155	1	Chr09	6785479	6787423
Gorai.009G141200.1	GrZF156	3	Chr09	10691907	10694804
Gorai.009G195000.1	GrZF157	1	Chr09	14989348	14991920
Gorai.009G078100.1	GrZF158	3	Chr09	5623134	5624012
Gorai.010G222700.1	GrZF159	1	Chr10	59389165	59390001
Gorai.010G022000.1	GrZF160	1	Chr10	1749059	1750279
Gorai.010G099600.1	GrZF161	3	Chr10	17625205	17628467
Gorai.010G243700.1	GrZF162	1	Chr10	61284520	61285523
Gorai.010G215100.1	GrZF163	1	Chr10	58254539	58255213
Gorai.010G039600.1	GrZF164	3	Chr10	3676575	3678430
Gorai.010G024000.1	GrZF165	1	Chr10	1924419	1925125
Gorai.010G046900.1	GrZF166	1	Chr10	5053956	5058937
Gorai.010G011200.1	GrZF167	3	Chr10	5053956	5058937
Gorai.010G025200.1	GrZF168	2	Chr10	2015411	2016154
Gorai.010G048000.1	GrZF169	1	Chr10	5225456	5227388
Gorai.010G202400.1	GrZF170	2	Chr10	56694428	56694928
Gorai.011G172000.1	GrZF171	1	Chr11	38384119	38384646
Gorai.011G254200.1	GrZF172	2	Chr11	58297052	58297591
Gorai.011G175600.1	GrZF173	1	Chr11	40527591	40528376
Gorai.011G221900.1	GrZF174	1	Chr11	53090514	53091461
Gorai.011G150900.1	GrZF175	1	Chr11	25488605	25493031
Gorai.011G254300.1	GrZF176	2	Chr11	58326789	58327637
Gorai.011G234400.1	GrZF177	2	Chr11	55293680	55294798
Gorai.011G195500.1	GrZF178	1	Chr11	47118083	47119327
Gorai.011G064700.1	GrZF179	3	Chr11	5467859	5470749
Gorai.011G045100.1	GrZF180	1	Chr11	3382879	3387175
Gorai.012G083200.1	GrZF181	1	Chr12	13897230	13897715
Gorai.012G006900.1	GrZF182	2	Chr12	818797	819630
Gorai.012G106300.1	GrZF183	1	Chr12	23842619	23843828
Gorai.012G049800.1	GrZF184	4	Chr12	6476866	6479001
Gorai.013G023300.1	GrZF185	2	Chr13	1705840	1706618
Gorai.013G126700.1	GrZF186	1	Chr13	32994833	32995549
Gorai.013G050100.1	GrZF187	2	Chr13	4535238	4536336
Gorai.013G080100.1	GrZF188	3	Chr13	10795119	10796371
Gorai.013G210000.1	GrZF189	1	Chr13	52172451	52176483
Gorai.013G250800.1	GrZF190	2	Chr13	56845537	56847528
Gorai.013G265200.1	GrZF191	2	Chr13	57804350	57805166
Gorai.013G031600.1	GrZF192	1	Chr13	2390831	2394349
Gorai.013G022000.1	GrZF193	1	Chr13	1554873	1555844
Gorai.013G048300.1	GrZF194	1	Chr13	4289604	4290188
Gorai.013G092400.1	GrZF195	3	Chr13	14895728	14899217
