# Supplementary material for: Genome-wide analysis of cotton C2H2-zinc finger transcription factor family and their expression analysis during fiber development
Source: BMC Plant Biol. 2019 Sep 11;19:400. doi: 10.1186/s12870-019-2003-8 (PMC6739942; doi:10.1186/s12870-019-2003-8)
Supplement: Supplementary file 6 — Table S2. List of 386 C2HC2-zinc finger genes in upland cotton and their proteins sequence features including, proteins length, molecular weight and subcellular positions. (XLSX 23 kb) [file 12870_2019_2003_MOESM6_ESM.xlsx]

## Sheet: Sheet1
Additional file 6: Table S2: List of 386 C2HC2-zinc finger genes identified in upland cotton and their proteins sequence characteristics including, proteins length, molecular weight and subcellular position
Gene ID	Protein length	Molecular weight	Subcellular localization
Gh_A01G0182	206	23083.8	nucl
Gh_A01G0562	431	46847.5	nucl
Gh_A01G0902	378	40826.9	nucl
Gh_A01G0984	182	19521.7	nucl
Gh_A01G1056	1250	138179	nucl
Gh_A01G1108	333	38039.6	nucl
Gh_A01G1138	235	26288.6	nucl
Gh_A01G1467	304	33793.2	nucl
Gh_A01G1532	373	42773.8	nucl
Gh_A01G1610	218	24755.9	nucl
Gh_A01G1611	237	26563.8	nucl
Gh_A01G1819	290	31495.2	nucl
Gh_A01G1901	146	16089.8	nucl
Gh_A01G2114	538	58832.6	nucl
Gh_A02G0357	171	19205.7	nucl
Gh_A02G0617	491	54569.1	nucl
Gh_A02G0836	239	25918	nucl
Gh_A02G1056	362	40701.4	nucl
Gh_A02G1539	1535	173510	nucl
Gh_A02G1540	1590	179796	nucl
Gh_A02G1566	475	49504.8	nucl
Gh_A02G1568	542	56102.9	nucl
Gh_A03G0018	224	25297	nucl
Gh_A03G0330	157	17027.8	nucl
Gh_A03G0614	426	47972.7	nucl
Gh_A03G0782	431	48356.6	nucl
Gh_A03G0820	412	46584	nucl
Gh_A03G0994	420	46520.4	nucl
Gh_A03G1255	239	26685.5	nucl
Gh_A03G1358	434	48153.8	nucl
Gh_A03G1366	445	49446.4	nucl
Gh_A03G1535	840	92472.8	nucl
Gh_A03G1611	272	29112.1	nucl
Gh_A03G1856	284	31485.6	nucl
Gh_A04G0449	248	27507	nucl
Gh_A04G0591	252	27596.8	nucl
Gh_A04G0633	433	47614.7	nucl
Gh_A04G0724	295	33100.7	nucl
Gh_A05G0322	522	57285	nucl
Gh_A05G0472	292	31949.7	nucl
Gh_A05G0596	318	35806.9	nucl
Gh_A05G0618	291	32958.3	nucl
Gh_A05G0702	282	29942.3	nucl
Gh_A05G0718	399	44014.8	nucl
Gh_A05G0721	291	31455	nucl
Gh_A05G1026	271	29686.8	nucl
Gh_A05G1117	645	70575.9	nucl
Gh_A05G1425	405	44765.3	nucl
Gh_A05G1595	425	46205.5	nucl
Gh_A05G1677	495	51513.8	nucl
Gh_A05G1795	175	19994.6	nucl
Gh_A05G1815	270	28739.8	nucl
Gh_A05G1995	439	50931.1	nucl
Gh_A05G2001	425	46878.9	nucl
Gh_A05G2341	359	41166.9	nucl
Gh_A05G2549	1495	166621	nucl
Gh_A05G2644	503	55772.5	nucl
Gh_A05G2664	416	46277.4	nucl
Gh_A05G2741	260	29356.2	nucl
Gh_A05G2985	259	30243.7	nucl
Gh_A05G3205	485	54000.7	nucl
Gh_A05G3556	275	30053.7	nucl
Gh_A05G3867	378	43253.3	nucl
Gh_A05G3915	407	46105	nucl
Gh_A06G0089	389	41310.8	nucl
Gh_A06G0194	159	18301.8	nucl
Gh_A06G0337	443	51340.7	nucl
Gh_A06G0349	416	46091.6	nucl
Gh_A06G0780	505	55040.5	nucl
Gh_A06G1535	224	24363	nucl
Gh_A06G1920	261	28459.4	nucl
Gh_A07G0010	392	44628.5	nucl
Gh_A07G0253	275	29914.2	nucl
Gh_A07G0360	206	22662.9	nucl
Gh_A07G0361	308	34618.3	nucl
Gh_A07G0477	269	31267	nucl
Gh_A07G0996	160	18441	nucl
Gh_A07G1084	315	34954	nucl
Gh_A07G1366	627	68594.9	nucl
Gh_A07G1368	370	41670.3	nucl
Gh_A07G1370	469	51958.4	nucl
Gh_A07G1547	250	27164.5	nucl
Gh_A07G1555	210	22608.4	nucl
Gh_A07G1674	569	63763.2	nucl
Gh_A07G1918	200	22403.1	nucl
Gh_A07G1919	189	21335.3	nucl
Gh_A07G2108	247	28267.1	nucl
Gh_A07G2130	127	14434.3	nucl
Gh_A07G2257	180	20054	nucl
Gh_A07G2281	1402	159763	nucl
Gh_A08G0095	314	34574.5	nucl
Gh_A08G0197	161	18031.9	nucl
Gh_A08G0236	341	37945.5	nucl
Gh_A08G0261	454	50537.8	nucl
Gh_A08G0364	197	21466	nucl
Gh_A08G0558	171	19497.4	nucl
Gh_A08G0586	444	49041.1	nucl
Gh_A08G0678	561	61246.7	nucl
Gh_A08G0814	150	16811.6	nucl
Gh_A08G1229	276	30915.4	nucl
Gh_A08G1419	216	23847.6	nucl
Gh_A08G1529	302	33417.4	nucl
Gh_A08G2455	684	75831.1	nucl
Gh_A09G0621	207	22326.6	nucl
Gh_A09G0743	401	43012.6	nucl
Gh_A09G0835	376	41968.3	nucl
Gh_A09G0878	266	28203.7	nucl
Gh_A09G0899	349	39441.5	nucl
Gh_A09G0997	515	56646.6	nucl
Gh_A09G1098	506	56075.8	nucl
Gh_A09G1153	295	32363.9	nucl
Gh_A09G1165	365	41141.9	nucl
Gh_A09G1356	282	30788.8	nucl
Gh_A09G1411	450	48677.7	nucl
Gh_A09G1485	167	18787.9	nucl
Gh_A09G1486	167	18741.7	nucl
Gh_A09G1568	429	48447.9	nucl
Gh_A09G1966	191	21806.7	nucl
Gh_A09G2168	1614	182448	nucl
Gh_A09G2338	270	29225.3	nucl
Gh_A10G0519	496	53846.4	nucl
Gh_A10G1009	175	19960.3	nucl
Gh_A10G1157	895	97008.7	nucl
Gh_A10G1498	198	21312.8	nucl
Gh_A10G1704	254	27717.9	nucl
Gh_A10G1798	378	42066.2	nucl
Gh_A10G1921	179	19945.5	nucl
Gh_A10G1996	171	19618.1	nucl
Gh_A10G1997	206	23309.4	nucl
Gh_A10G2356	179	19964.6	nucl
Gh_A11G0018	379	42806.7	nucl
Gh_A11G0481	349	39343.4	nucl
Gh_A11G0482	337	38150.6	nucl
Gh_A11G0712	457	51037.3	nucl
Gh_A11G1012	197	21669.5	nucl
Gh_A11G1062	573	63131.3	nucl
Gh_A11G1150	446	49559	nucl
Gh_A11G1182	182	20665.4	nucl
Gh_A11G1476	320	35281.5	nucl
Gh_A11G1715	486	51149.6	nucl
Gh_A11G1957	243	26151.4	nucl
Gh_A11G2417	511	55052.2	nucl
Gh_A11G2870	304	32882.6	nucl
Gh_A11G2923	248	28509.6	nucl
Gh_A12G0016	439	48297.3	nucl
Gh_A12G0073	498	54381	nucl
Gh_A12G0173	205	22194.6	nucl
Gh_A12G0454	360	38236.8	nucl
Gh_A12G0699	226	24849.2	nucl
Gh_A12G0859	325	36833.8	nucl
Gh_A12G0860	552	60987.7	nucl
Gh_A12G1286	492	54294.7	nucl
Gh_A12G1311	208	22926.5	nucl
Gh_A12G1411	570	61412.4	nucl
Gh_A12G1412	574	62089.4	nucl
Gh_A12G1487	492	54011.2	nucl
Gh_A12G1898	198	21433.9	nucl
Gh_A12G1978	307	34167.6	nucl
Gh_A12G2312	690	76852.9	nucl
Gh_A12G2459	382	43183.7	nucl
Gh_A13G0183	228	25762.4	nucl
Gh_A13G0196	163	18380	nucl
Gh_A13G0268	250	27057.2	nucl
Gh_A13G0716	481	52611.2	nucl
Gh_A13G0908	238	25848.9	nucl
Gh_A13G1592	253	28159.3	nucl
Gh_A13G1869	323	36622.8	nucl
Gh_A13G2112	268	28804	nucl
Gh_A13G2132	298	33162.7	nucl
Gh_A13G2297	303	34660.5	nucl
Gh_D01G0230	207	23197.9	nucl
Gh_D01G0570	431	46790.5	nucl
Gh_D01G0942	469	51335.3	nucl
Gh_D01G1033	223	23963.6	nucl
Gh_D01G1111	1240	136467	nucl
Gh_D01G1184	333	38072.5	nucl
Gh_D01G1332	413	45832.5	nucl
Gh_D01G1353	568	62207.1	nucl
Gh_D01G1704	295	32762.2	nucl
Gh_D01G1781	373	42755.7	nucl
Gh_D01G1849	270	30370.4	nucl
Gh_D01G1926	253	28307.3	nucl
Gh_D01G2032	295	31759.5	nucl
Gh_D01G2057	296	32194.2	nucl
Gh_D01G2161	182	20228.7	nucl
Gh_D02G0416	171	19358	nucl
Gh_D02G0671	485	54038.6	nucl
Gh_D02G1197	431	48252.4	nucl
Gh_D02G1382	420	46520.4	nucl
Gh_D02G1400	571	61557.3	nucl
Gh_D02G1695	239	26562.4	nucl
Gh_D02G1740	238	24229	nucl
Gh_D02G1798	434	48001.7	nucl
Gh_D02G1806	445	49445.4	nucl
Gh_D02G2025	275	29337.5	nucl
Gh_D02G2295	284	31377.5	nucl
Gh_D02G2408	413	46691.1	nucl
Gh_D03G0157	547	56473.4	nucl
Gh_D03G0158	550	56516.8	nucl
Gh_D03G0179	1590	179681	nucl
Gh_D03G0180	1497	169677	nucl
Gh_D03G0634	362	40688.3	nucl
Gh_D03G0899	426	47889.6	nucl
Gh_D03G1247	157	17074.7	nucl
Gh_D03G1634	222	24978.6	nucl
Gh_D04G0049	277	30437.2	nucl
Gh_D04G0401	485	54177	nucl
Gh_D04G0776	213	24828.6	nucl
Gh_D04G1048	252	27667	nucl
Gh_D04G1096	465	50800.3	nucl
Gh_D04G1191	295	33231.9	nucl
Gh_D05G0428	805	89465.7	nucl
Gh_D05G0586	293	32002.8	nucl
Gh_D05G0727	134	15105	nucl
Gh_D05G0749	291	33057.3	nucl
Gh_D05G0849	311	33218.3	nucl
Gh_D05G0854	399	44141.8	nucl
Gh_D05G0856	289	31150.6	nucl
Gh_D05G1143	271	29541.8	nucl
Gh_D05G1175	360	41162.8	nucl
Gh_D05G1287	643	70243.7	nucl
Gh_D05G1597	405	44731.2	nucl
Gh_D05G1782	424	46077.2	nucl
Gh_D05G1861	436	45727.5	nucl
Gh_D05G1990	175	19848.3	nucl
Gh_D05G2011	270	28570.7	nucl
Gh_D05G2208	426	47122.2	nucl
Gh_D05G2606	358	40858.6	nucl
Gh_D05G2825	1495	166189	nucl
Gh_D05G2946	503	55697.5	nucl
Gh_D05G2965	416	46364.4	nucl
Gh_D05G3769	260	29234.2	nucl
Gh_D05G3801	439	50856	nucl
Gh_D06G0062	380	40440.7	nucl
Gh_D06G0189	168	19282.1	nucl
Gh_D06G0302	312	35156.5	nucl
Gh_D06G0368	443	51357.7	nucl
Gh_D06G0380	421	46681.2	nucl
Gh_D06G0903	504	55038.6	nucl
Gh_D06G1905	224	24347	nucl
Gh_D06G1969	263	28596.5	nucl
Gh_D06G2303	247	26249.2	nucl
Gh_D06G2374	166	18860.7	nucl
Gh_D07G0016	392	44578.3	nucl
Gh_D07G0310	271	29542	nucl
Gh_D07G0422	207	22862.2	nucl
Gh_D07G0423	281	31256.5	nucl
Gh_D07G0545	1588	179903	nucl
Gh_D07G0695	405	43892.7	nucl
Gh_D07G0990	181	20053	nucl
Gh_D07G1074	358	40547.3	nucl
GH_D07G1182	315	35079.2	nucl
Gh_D07G1256	187	20460.2	nucl
Gh_D07G1473	473	52559.9	nucl
Gh_D07G1705	203	22174	nucl
Gh_D07G1723	213	22850.5	nucl
Gh_D07G1883	569	63897.2	nucl
Gh_D07G2142	189	21446.4	nucl
Gh_D07G2319	247	28359.3	nucl
Gh_D07G2456	621	67750.8	nucl
Gh_D07G2458	370	41734.3	nucl
Gh_D08G0137	312	34315.4	nucl
Gh_D08G0274	161	17977.9	nucl
Gh_D08G0325	339	37652.1	nucl
Gh_D08G0352	454	50635	nucl
Gh_D08G0652	171	19453.5	nucl
Gh_D08G0679	444	49013	nucl
Gh_D08G0786	563	61367	nucl
Gh_D08G0911	150	16709.5	nucl
Gh_D08G1069	702	77841.2	nucl
Gh_D08G1514	277	31078.5	nucl
Gh_D08G1711	215	23655.4	nucl
Gh_D08G1830	302	33416.4	nucl
Gh_D08G2743	202	22108.7	nucl
Gh_D09G0744	401	42591.9	nucl
Gh_D09G0856	376	41778	nucl
Gh_D09G0857	256	27705.2	nucl
Gh_D09G0901	285	30346	nucl
Gh_D09G0924	349	39230.3	nucl
Gh_D09G1017	447	49407.4	nucl
Gh_D09G1104	504	55502.2	nucl
Gh_D09G1159	293	32193.7	nucl
Gh_D09G1170	364	40892.6	nucl
Gh_D09G1358	280	30580.6	nucl
Gh_D09G1416	452	48947.1	nucl
Gh_D09G1495	167	18745.7	nucl
Gh_D09G1496	167	18869.8	nucl
Gh_D09G1639	429	48302.7	nucl
Gh_D09G1892	274	29614.7	nucl
Gh_D09G2376	1613	182247	nucl
Gh_D10G0401	341	36374	nucl
Gh_D10G0557	496	53952.5	nucl
Gh_D10G1339	846	91521.1	nucl
Gh_D10G1529	175	19765.1	nucl
Gh_D10G1743	199	21630.2	nucl
Gh_D10G1973	254	27739	nucl
Gh_D10G2214	179	19890.5	nucl
Gh_D10G2215	179	19917.5	nucl
Gh_D10G2304	206	23338.4	nucl
Gh_D10G2536	377	41787.8	nucl
Gh_D11G0016	379	42910.7	nucl
Gh_D11G0559	341	38323.2	nucl
Gh_D11G0560	337	38568.9	nucl
Gh_D11G0829	459	51239.2	nucl
Gh_D11G1168	197	21687.6	nucl
Gh_D11G1217	565	62047.1	nucl
Gh_D11G1304	446	49662.1	nucl
Gh_D11G1339	181	20596.2	nucl
Gh_D11G1633	320	35314.6	nucl
Gh_D11G1873	529	55392.3	nucl
Gh_D11G2018	243	26180.4	nucl
Gh_D11G2734	514	55503.7	nucl
Gh_D11G3254	304	32875.7	nucl
Gh_D11G3309	243	27917	nucl
Gh_D12G0018	439	48355.4	nucl
Gh_D12G0089	497	54175.7	nucl
Gh_D12G0176	233	25332.2	nucl
Gh_D12G0457	360	38261.8	nucl
Gh_D12G0712	233	25748.5	nucl
Gh_D12G0939	319	36104.2	nucl
Gh_D12G0940	454	50351	nucl
Gh_D12G1408	425	46850	nucl
Gh_D12G1435	184	20501.8	nucl
Gh_D12G1529	494	53302.3	nucl
Gh_D12G1530	605	65791.8	nucl
Gh_D12G1536	314	35134.9	nucl
Gh_D12G1613	577	63323.7	nucl
Gh_D12G1778	275	31618	nucl
Gh_D12G1804	584	67442.4	nucl
Gh_D12G2079	192	21206.8	nucl
Gh_D12G2156	307	34190.6	nucl
Gh_D12G2446	698	77695.8	nucl
Gh_D12G2587	382	43057.6	nucl
Gh_D13G0198	228	25606.2	nucl
Gh_D13G0210	163	18312.8	nucl
Gh_D13G0287	250	27100.3	nucl
Gh_D13G0451	262	28120.2	nucl
Gh_D13G0718	298	33163.6	nucl
Gh_D13G0838	481	52617.2	nucl
Gh_D13G1149	238	25859.1	nucl
Gh_D13G1910	312	35304.3	nucl
Gh_D13G1953	253	28221.3	nucl
Gh_D13G2257	323	36606.8	nucl
Gh_D13G2392	169	18585.7	nucl
Gh_SCA004794G01	412	45699.4	nucl
Gh_SCA004883G01	341	36308.9	nucl
Gh_SCA005232G01	166	19002	nucl
Gh_SCA005786G01	584	67331.4	nucl
Gh_SCA045498G01	241	26563	nucl
Gh_SCA077169G01	182	19736.5	nucl
Gh_SCA107391G01	107	12047	nucl
Gh_A07G0952	375	40463.3	plas
Gh_D07G0542	269	31182.9	plas
Gh_D07G1031	375	40439.3	plas
Gh_D02G2008	409	46491.7	vacu
Gh_A01G1676	253	28240.2	chlo
Gh_A03G1303	241	24386.1	chlo
Gh_A05G0747	387	42767	chlo
Gh_A05G2922	160	18104.1	chlo
Gh_A05G2923	160	18104.1	chlo
Gh_A06G0175	406	46673.1	chlo
Gh_A07G0936	383	42644.9	chlo
Gh_A08G0493	340	37693.3	chlo
Gh_A09G2473	467	49635.7	chlo
Gh_A11G1928	376	42746.5	chlo
Gh_D01G1208	282	31885.2	chlo
Gh_D04G0706	161	18195.2	chlo
Gh_D05G0663	409	46306.2	chlo
Gh_D05G0878	387	42808	chlo
Gh_D06G0169	406	46517	chlo
Gh_D07G1014	383	42575.9	chlo
Gh_D08G0579	338	37433.2	chlo
Gh_D09G0619	199	21766.2	chlo
Gh_D11G2046	376	42704.5	chlo
Gh_D12G1787	388	42748.8	chlo
Gh_A03G1559	379	42649.2	cyto
Gh_A06G0249	416	47607.3	cyto
Gh_A06G0282	312	35243.5	cyto
Gh_A10G0992	205	22841.3	cyto
Gh_A13G1993	169	18685.8	cyto
Gh_D07G2141	200	22472.2	cyto
Gh_D10G2570	227	25148	cyto
Gh_A07G1893	205	21609.3	mito
Gh_D01G1850	218	24533.6	mito
Gh_D07G2108	204	21486.2	mito
Gh_SCA066940G01	101	11059.1	mito
