# Supplementary material for: Genome-wide analysis of cotton C2H2-zinc finger transcription factor family and their expression analysis during fiber development
Source: BMC Plant Biol. 2019 Sep 11;19:400. doi: 10.1186/s12870-019-2003-8 (PMC6739942; doi:10.1186/s12870-019-2003-8)
Supplement: Supplementary file 7 — Table S3. Synonymous substitution rates (Ks) and non-synonymous substitution rates (Ka) are represented for each orthologous gene pairs between upland cotton and their ancestral diploid cotton, G. arboreum (A2) and G. raimondii (D5). (XLSX 35 kb) [file 12870_2019_2003_MOESM7_ESM.xlsx]

## Sheet: Sheet1
Additional file 7: Table S3: Synonymous substitution rates (Ks) and non-synonymous substitution rates (Ka) are represented for each orthologous gene pairs between upland cotton and their ancestral diploid cotton, G. arboreum (A2) and G. raimondii (D5).
Seq 1	Seq 2	Ka	Ks	ka/ks	negative selection
Cotton_A_00011	Gh_A01G0182	0	0	0	Yes
Cotton_A_00383	Gh_A01G1901	0	0	0	Yes
Cotton_A_00487	Gh_A01G1819	0	0.0128	0	Yes
Cotton_A_00587	Gh_A03G1856	0.0055	0.0123	0.447154	Yes
Cotton_A_00928	Gh_A13G0196	0.0037	0	0	Yes
Cotton_A_00942	Gh_A13G0183	0	0	0	Yes
Cotton_A_01116	Gh_A05G3915	0	0.0107	0	Yes
Cotton_A_01186	Gh_A05G0472	0	0	0	Yes
Cotton_A_01293	Gh_A12G2312	0.0019	0.0132	0.143939	Yes
Cotton_A_01466	Gh_A12G2459	0.0046	0.0157	0.292994	Yes
Cotton_A_01628	Gh_A02G1568	0	0.0149	0	Yes
Cotton_A_01654	Gh_A02G1540	0.0088	0.0133	0.661654	Yes
Cotton_A_01655	Gh_A02G1539	0	0	0	Yes
Cotton_A_01742	Gh_A09G0997	0.0042	0	0	Yes
Cotton_A_01862	Gh_A09G1098	0	0	0	Yes
Cotton_A_02243	Gh_A03G0330	0.0038	0	0	Yes
Cotton_A_02437	Gh_A09G1485	0.0074	0	0	Yes
Cotton_A_02439	Gh_A09G1486	0.0037	0	0	Yes
Cotton_A_02564	Gh_A13G1869	0.0037	0	0	Yes
Cotton_A_02832	Gh_A06G0282	0	0	0	Yes
Cotton_A_03311	Gh_A08G0493	0	0	0	Yes
Cotton_A_03585	Gh_A07G0360	0	0	0	Yes
Cotton_A_04482	Gh_A12G1286	0.0073	0	0	Yes
Cotton_A_04715	Gh_A05G1425	0.0011	0.0039	0.282051	Yes
Cotton_A_05560	Gh_A11G2923	0.006	0	0	Yes
Cotton_A_05952	Gh_A07G1893	0	0	0	Yes
Cotton_A_06087	Gh_A05G3556	0.0038	0	0	Yes
Cotton_A_06180	Gh_A12G1487	0	0	0	Yes
Cotton_A_06773	Gh_A08G0197	0	0.0137	0	Yes
Cotton_A_07135	Gh_A12G1978	0	0	0	Yes
Cotton_A_07313	Gh_A09G2338	0.0058	0	0	Yes
Cotton_A_07623	Gh_A11G0018	0	0	0	Yes
Cotton_A_07707	Gh_A11G0712	0.0053	0	0	Yes
Cotton_A_07802	Gh_A09G1165	0	0	0	Yes
Cotton_A_07903	Gh_A12G1898	0.0121	0	0	Yes
Cotton_A_07959	Gh_A01G1532	0	0	0	Yes
Cotton_A_08194	Gh_A11G1150	0.0045	0	0	Yes
Cotton_A_08293	Gh_A11G1062	0.0044	0	0	Yes
Cotton_A_08701	Gh_A05G1795	0.009	0	0	Yes
Cotton_A_08799	Gh_A02G0617	0	0	0	Yes
Cotton_A_09094	Gh_A13G1592	0	0	0	Yes
Cotton_A_09528	Gh_A07G0952	0.0039	0	0	Yes
Cotton_A_09671	Gh_A09G2168	0.003	0	0	Yes
Cotton_A_10286	Gh_A11G1928	0	0	0	Yes
Cotton_A_10539	Gh_A13G1993	0.0037	0	0	Yes
Cotton_A_10871	Gh_A11G0481	0	0	0	Yes
Cotton_A_10872	Gh_A11G0482	0.0093	0	0	Yes
Cotton_A_10916	Gh_A02G0836	0	0	0	Yes
Cotton_A_11017	Gh_A05G0596	0.0051	0.018	0.283333	Yes
Cotton_A_11041	Gh_A05G0618	0	0	0	Yes
Cotton_A_11969	Gh_A08G0095	0.0051	0	0	Yes
Cotton_A_12092	Gh_A09G1411	0.0014	0.011	0.127273	Yes
Cotton_A_12503	Gh_A11G1476	0	0	0	Yes
Cotton_A_12578	Gh_A08G0364	0.0183	0	0	Yes
Cotton_A_12929	Gh_A05G0747	0.0023	0.0076	0.302632	Yes
Cotton_A_13065	Gh_A09G1568	0.0045	0	0	Yes
Cotton_A_13116	Gh_A08G1419	0	0.0196	0	Yes
Cotton_A_13280	Gh_A07G1084	0.0052	0	0	Yes
Cotton_A_13737	Gh_A05G1677	0	0	0	Yes
Cotton_A_13920	Gh_A05G0718	0	0.0172	0	Yes
Cotton_A_13948	Gh_A08G0678	0	0	0	Yes
Cotton_A_14880	Gh_A06G0175	0.003	0	0	Yes
Cotton_A_15327	Gh_A01G1676	0.0029	0	0	Yes
Cotton_A_15377	Gh_A12G0699	0	0	0	Yes
Cotton_A_15635	Gh_A06G1535	0	0	0	Yes
Cotton_A_16132	Gh_A05G1995	0.0023	0.0042	0.547619	Yes
Cotton_A_16420	Gh_A05G1595	0.0046	0.0095	0.484211	Yes
Cotton_A_16553	Gh_A09G0621	0	0	0	Yes
Cotton_A_16994	Gh_A08G0586	0	0	0	Yes
Cotton_A_17077	Gh_A05G1026	0.0043	0	0	Yes
Cotton_A_17603	Gh_A08G0261	0	0.0066	0	Yes
Cotton_A_18399	Gh_A08G1529	0	0	0	Yes
Cotton_A_18453	Gh_A06G0337	0.0023	0.0126	0.18254	Yes
Cotton_A_18465	Gh_A06G0349	0.0014	0	0	Yes
Cotton_A_18629	Gh_A07G2281	0	0.0267	0	Yes
Cotton_A_18701	Gh_A07G1674	0	0	0	Yes
Cotton_A_18922	Gh_A10G0519	0.0044	0	0	Yes
Cotton_A_19201	Gh_A07G0253	0.0083	0.03	0.276667	Yes
Cotton_A_19328	Gh_A03G1255	0	0	0	Yes
Cotton_A_19635	Gh_A07G0936	0.265	0.3022	0.876903	Yes
Cotton_A_19663	Gh_A07G2257	0.0092	0	0	Yes
Cotton_A_19869	Gh_A10G1498	0	0	0	Yes
Cotton_A_20229	Gh_A12G1411	0.0044	0	0	Yes
Cotton_A_20230	Gh_A12G1412	0.0044	0.0332	0.13253	Yes
Cotton_A_20833	Gh_A03G1559	0.0091	0.0119	0.764706	Yes
Cotton_A_21716	Gh_A03G1611	0	0	0	Yes
Cotton_A_21865	Gh_A13G2297	0.0028	0	0	Yes
Cotton_A_22698	Gh_A07G2130	0.0093	0	0	Yes
Cotton_A_22728	Gh_A11G1957	0	0	0	Yes
Cotton_A_22907	Gh_A01G1611	0	0	0	Yes
Cotton_A_22908	Gh_A01G1610	0.0089	0	0	Yes
Cotton_A_23035	Gh_A12G1311	0	0	0	Yes
Cotton_A_23497	Gh_A05G1815	0	0	0	Yes
Cotton_A_23645	Gh_A12G0073	0	0	0	Yes
Cotton_A_23691	Gh_A09G0743	0.0032	0.0202	0.158416	Yes
Cotton_A_23987	Gh_A08G0558	0	0.033	0	Yes
Cotton_A_24414	Gh_A08G1229	0	0	0	Yes
Cotton_A_24596	Gh_A12G0173	0	0	0	Yes
Cotton_A_24729	Gh_A09G1966	0.0094	0.0302	0.311258	Yes
Cotton_A_24826	Gh_A06G0249	0.0063	0	0	Yes
Cotton_A_25013	Gh_A05G2644	0	0	0	Yes
Cotton_A_25086	Gh_A10G1996	0.0113	0.0234	0.482906	Yes
Cotton_A_25087	Gh_A10G1997	0	0	0	Yes
Cotton_A_26287	Gh_A09G0899	0.0045	0	0	Yes
Cotton_A_26449	Gh_A11G1012	0	0	0	Yes
Cotton_A_26936	Gh_A05G2664	0.0043	0	0	Yes
Cotton_A_27118	Gh_A13G2112	0	0	0	Yes
Cotton_A_27168	Gh_A12G0016	0	0	0	Yes
Cotton_A_28174	Gh_A07G0010	0.0088	0	0	Yes
Cotton_A_28213	Gh_A13G0268	0.0041	0	0	Yes
Cotton_A_28611	Gh_A07G2108	0.0062	0	0	Yes
Cotton_A_28641	Gh_A07G1919	0	0	0	Yes
Cotton_A_28643	Gh_A07G1918	0	0	0	Yes
Cotton_A_29044	Gh_A05G2922	0	0	0	Yes
Cotton_A_29495	Gh_A13G0716	0	0	0	Yes
Cotton_A_29686	Gh_A09G1356	0	0	0	Yes
Cotton_A_29807	Gh_A03G0614	0	0	0	Yes
Cotton_A_30562	Gh_A01G0562	0.7971	0.8586	0.928372	Yes
Cotton_A_30896	Gh_A03G1303	0	0	0	Yes
Cotton_A_31827	Gh_A07G1370	0.0124	0	0	Yes
Cotton_A_31963	Gh_A05G2549	0.0028	0.0122	0.229508	Yes
Cotton_A_32480	Gh_A10G1798	0.0078	0.0131	0.59542	Yes
Cotton_A_32488	Gh_A09G2473	0.0078	0.0132	0.590909	Yes
Cotton_A_32489	Gh_A09G0835	0	0	0	Yes
Cotton_A_32768	Gh_A11G1182	0	0.0328	0	Yes
Cotton_A_33225	Gh_A04G0591	0.0038	0	0	Yes
Cotton_A_33892	Gh_A01G1467	0.0036	0.0062	0.580645	Yes
Cotton_A_35596	Gh_A07G1366	0.0062	0.0107	0.579439	Yes
Cotton_A_35683	Gh_A06G1920	0.0042	0.0145	0.289655	Yes
Cotton_A_36496	Gh_A03G0994	0	0	0	Yes
Cotton_A_36792	Gh_A05G0721	0.0039	0.0133	0.293233	Yes
Cotton_A_36942	Gh_A13G0908	0	0	0	Yes
Cotton_A_37867	Gh_A01G2114	0	0.0165	0	Yes
Cotton_A_37922	Gh_A13G2132	0.0046	0	0	Yes
Cotton_A_38190	Gh_A04G0724	0	0.0211	0	Yes
Cotton_A_38986	Gh_A09G0878	0	0	0	Yes
Cotton_A_39901	Gh_A01G1108	0	0	0	Yes
Cotton_A_40524	Gh_A02G1056	0	0.0167	0	Yes
Cotton_A_40899	Gh_A10G1009	0	0.0323	0	Yes
Cotton_A_40927	Gh_A05G2741	0	0	0	Yes
Cotton_A_41187	Gh_A08G0814	0.0083	0.0153	0.542484	Yes
Cotton_A_05952	Gh_A07G1893	0.0039	0.0124	0.314516	Yes
Cotton_A_13908	Gh_A05G0702	0.0039	0	0	Yes
Cotton_A_23121	Gh_A03G0018	0	0	0	Yes
Cotton_A_25928	Gh_A10G0992	0.0038	0.0137	0.277372	Yes
Cotton_A_26019	Gh_A01G0902	0.0077	0.0272	0.283088	Yes
Cotton_A_28135	Gh_A10G2356	0	0	0	Yes
Cotton_A_01629	Gh_D03G0158	0.0181	0.0149	1.21477	No
Cotton_A_24157	Gh_A03G1535	0.0058	0.0044	1.31818	No
Cotton_A_29310	Gh_A11G2417	0.0057	0.0051	1.11765	No
Cotton_A_30227	Gh_A03G1358	0.0057	0.0051	1.11765	No
Cotton_A_36602	Gh_A08G2455	0.0025	0.0022	1.13636	No
Gorai.001G049200.1	Gh_D07G0422	0	0	0	Yes
Gorai.001G049300.1	Gh_D07G0423	0	0	0	Yes
Gorai.001G112700.1	Gh_D07G0990	0	0	0	Yes
Gorai.001G115200.1	Gh_D07G1014	0.0034	0.015	0.226667	Yes
Gorai.001G121700.1	Gh_D07G1074	0	0.0167	0	Yes
Gorai.001G142500.1	Gh_D07G1256	0	0	0	Yes
Gorai.001G175400.1	Gh_D07G2458	0	0	0	Yes
Gorai.001G175500.1	Gh_D07G1473	0.0035	0	0	Yes
Gorai.001G198600.1	Gh_D07G1723	0.0098	0.0433	0.226328	Yes
Gorai.001G215600.1	Gh_D07G1883	0.005	0	0	Yes
Gorai.001G251100.1	Gh_D07G2141	0.0093	0	0	Yes
Gorai.001G251300.1	Gh_D07G2142	0	0.0335	0	Yes
Gorai.002G140700.1	Gh_D01G1111	0.0057	0.0142	0.401408	Yes
Gorai.002G152600.1	Gh_D01G1184	0.0045	0.0173	0.260116	Yes
Gorai.002G155100.1	Gh_D01G1208	0.0087	0.0357	0.243697	Yes
Gorai.002G171100.1	Gh_D01G1332	0	0	0	Yes
Gorai.002G206600.1	Gh_D01G1704	0.0091	0	0	Yes
Gorai.002G223300.1	Gh_D01G1850	0.0135	0.0203	0.665025	Yes
Gorai.002G223400.1	Gh_D01G1849	0.0182	0	0	Yes
Gorai.002G230400.1	Gh_D01G1926	0.003	0.0102	0.294118	Yes
Gorai.002G256500.1	Gh_D01G2161	0.009	0	0	Yes
Gorai.003G089200.1	Gh_D03G0634	0.0045	0	0	Yes
Gorai.003G100400.1	Gh_D03G0899	0	0	0	Yes
Gorai.003G136200.1	Gh_D03G1247	0.0038	0	0	Yes
Gorai.003G181300.1	Gh_D03G1634	0	0	0	Yes
Gorai.004G031300.1	Gh_D08G0274	0.0042	0.028	0.15	Yes
Gorai.004G037000.1	Gh_D08G0325	0	0.0161	0	Yes
Gorai.004G050900.1	Gh_D08G2743	0	0.0301	0	Yes
Gorai.004G065400.1	Gh_D08G0579	0	0	0	Yes
Gorai.004G073500.1	Gh_D08G0652	0	0	0	Yes
Gorai.004G100800.1	Gh_D08G0911	0.0083	0.0152	0.546053	Yes
Gorai.004G185800.1	Gh_D08G1711	0.0059	0	0	Yes
Gorai.004G198300.1	Gh_D08G1830	0	0	0	Yes
Gorai.005G047800.1	Gh_D02G0416	0	0	0	Yes
Gorai.005G075000.1	Gh_D02G0671	0	0	0	Yes
Gorai.005G134600.1	Gh_D02G1197	0	0.0178	0	Yes
Gorai.005G154300.1	Gh_D02G1382	0.0042	0	0	Yes
Gorai.005G186400.1	Gh_D02G1695	0	0	0	Yes
Gorai.005G259000.1	Gh_D02G2295	0.0018	0.0062	0.290323	Yes
Gorai.006G078000.1	Gh_D09G0619	0.0183	0	0	Yes
Gorai.006G104700.1	Gh_D09G0856	0	0.0174	0	Yes
Gorai.006G104800.1	Gh_D09G0857	0.0078	0	0	Yes
Gorai.006G111400.1	Gh_D09G0924	0.0045	0	0	Yes
Gorai.006G137400.1	Gh_D09G1159	0	0	0	Yes
Gorai.006G138700.1	Gh_D09G1170	0	0	0	Yes
Gorai.006G161200.1	Gh_D09G1358	0.0039	0	0	Yes
Gorai.006G176000.1	Gh_D09G1495	0.0037	0	0	Yes
Gorai.006G176100.1	Gh_D09G1496	0.0037	0	0	Yes
Gorai.006G190500.1	Gh_D09G1639	0	0.0169	0	Yes
Gorai.006G216400.1	Gh_D09G1892	0.0058	0.0209	0.277512	Yes
Gorai.007G088600.1	Gh_D11G0829	0.0018	0	0	Yes
Gorai.007G130100.1	Gh_D11G1217	0	0.0163	0	Yes
Gorai.007G139800.1	Gh_D11G1304	0	0	0	Yes
Gorai.007G144000.1	Gh_D11G1339	0	0	0	Yes
Gorai.007G177300.1	Gh_D11G1633	0	0	0	Yes
Gorai.007G222500.1	Gh_D11G2018	0	0	0	Yes
Gorai.007G298600.1	Gh_D11G2734	0.0043	0	0	Yes
Gorai.007G377000.1	Gh_D11G3309	0	0	0	Yes
Gorai.008G002200.1	Gh_D12G0018	0	0.0153	0	Yes
Gorai.008G009800.1	Gh_D12G0089	0.0044	0	0	Yes
Gorai.008G082500.1	Gh_D12G0712	0	0	0	Yes
Gorai.008G106600.1	Gh_D12G0940	0.0054	0.013	0.415385	Yes
Gorai.008G155300.1	Gh_D12G1408	0.0029	0.0049	0.591837	Yes
Gorai.008G158200.1	Gh_D12G1435	0.0088	0	0	Yes
Gorai.008G169500.1	Gh_D12G1536	0.0512	0.063	0.812698	Yes
Gorai.008G226800.1	Gh_D12G2079	0.0121	0	0	Yes
Gorai.008G293000.1	Gh_D12G2587	0	0.0162	0	Yes
Gorai.009G044300.1	Gh_D05G0428	0	0	0	Yes
Gorai.009G060900.1	Gh_D05G0586	0	0	0	Yes
Gorai.009G078100.1	Gh_D05G0749	0.0101	0	0	Yes
Gorai.009G090000.1	Gh_D05G0854	0.0045	0.0171	0.263158	Yes
Gorai.009G090200.1	Gh_D05G0856	0.0039	0.0133	0.293233	Yes
Gorai.009G124600.1	Gh_D05G1143	0.0172	0.0276	0.623188	Yes
Gorai.009G175600.1	Gh_D05G1597	0.0045	0.0118	0.381356	Yes
Gorai.009G195000.1	Gh_D05G1782	0.0031	0.0144	0.215278	Yes
Gorai.009G216700.1	Gh_D05G1990	0	0	0	Yes
Gorai.009G243200.1	Gh_D05G2208	0.0073	0	0	Yes
Gorai.009G288800.1	Gh_D05G2606	0.0029	0	0	Yes
Gorai.009G313100.1	Gh_D05G2825	0.0028	0.0122	0.229508	Yes
Gorai.009G326300.1	Gh_D05G2946	0	0	0	Yes
Gorai.009G329200.1	Gh_D05G2965	0.0043	0	0	Yes
Gorai.009G339000.1	Gh_D05G3769	0.0088	0	0	Yes
Gorai.009G412900.1	Gh_D04G1048	0.0039	0	0	Yes
Gorai.010G011200.1	Gh_D06G0062	0	0.03	0	Yes
Gorai.010G024000.1	Gh_D06G0189	0	0	0	Yes
Gorai.010G025200.1	Gh_D06G2303	0	0	0	Yes
Gorai.010G039600.1	Gh_D06G0302	0	0	0	Yes
Gorai.010G048000.1	Gh_D06G0380	0.0044	0.0058	0.758621	Yes
Gorai.010G099600.1	Gh_D06G0903	0	0.0319	0	Yes
Gorai.010G202400.1	Gh_D06G2374	0.0074	0	0	Yes
Gorai.010G215100.1	Gh_D06G1905	0	0.0311	0	Yes
Gorai.010G222700.1	Gh_D06G1969	0.0042	0	0	Yes
Gorai.011G172000.1	Gh_D10G1529	0	0	0	Yes
Gorai.011G195500.1	Gh_D10G1743	0.0182	0	0	Yes
Gorai.011G221900.1	Gh_D10G1973	0	0	0	Yes
Gorai.011G234400.1	Gh_D10G2536	0.0039	0	0	Yes
Gorai.011G254200.1	Gh_D10G2214	0	0	0	Yes
Gorai.011G254300.1	Gh_D10G2215	0	0	0	Yes
Gorai.012G006900.1	Gh_D04G0049	0.0076	0.0138	0.550725	Yes
Gorai.012G049800.1	Gh_D04G0401	0	0	0	Yes
Gorai.012G083200.1	Gh_D04G0706	0	0	0	Yes
Gorai.012G106300.1	Gh_D04G1191	0	0.044	0	Yes
Gorai.013G022000.1	Gh_D13G0198	0	0	0	Yes
Gorai.013G023300.1	Gh_D13G0210	0.0037	0.0286	0.129371	Yes
Gorai.013G050100.1	Gh_D13G0451	0	0	0	Yes
Gorai.013G126700.1	Gh_D13G1149	0.0088	0	0	Yes
Gorai.013G210000.1	Gh_D13G1910	0	0	0	Yes
Gorai.013G250800.1	Gh_D13G2257	0	0.0168	0	Yes
Gorai.013G265200.1	Gh_D13G2392	0.0075	0	0	Yes
Gorai.010G243700.1	Gh_D13G1953	0	0.0078	0	Yes
Gorai.001G001500.1	Gh_D07G0016	0.0047	0	0	Yes
Gorai.001G036700.1	Gh_D07G0310	0.0424	0.0392	1.08163	Yes
Gorai.001G061900.1	Gh_D07G0545	0.007	0.0088	0.795455	Yes
Gorai.001G078200.1	Gh_D07G0695	0.0046	0	0	Yes
Gorai.001G133100.1	Gh_D07G1182	0.007	0	0	Yes
Gorai.001G175100.1	Gh_D07G2456	0	0.0106	0	Yes
Gorai.001G271700.1	Gh_D07G2319	0.003	0.0102	0.294118	Yes
Gorai.002G081400.1	Gh_D01G0570	0.0029	0	0	Yes
Gorai.002G214700.1	Gh_D01G1781	0	0.0104	0	Yes
Gorai.003G016200.1	Gh_D03G0157	0.006	0	0	Yes
Gorai.003G018700.1	Gh_D03G0179	0.0058	0	0	Yes
Gorai.003G153400.1	Gh_D07G0542	0.0029	0.0109	0.266055	Yes
Gorai.004G014300.1	Gh_D08G0137	0.0059	0.0206	0.286408	Yes
Gorai.004G076800.1	Gh_D08G0679	0.0021	0	0	Yes
Gorai.004G117900.1	Gh_D08G1069	0.002	0	0	Yes
Gorai.005G130000.1	Gh_D02G2408	0.002	0.0076	0.263158	Yes
Gorai.005G158200.1	Gh_D02G1400	0	0.0073	0	Yes
Gorai.005G226700.1	Gh_D02G2008	0.004	0.0235	0.170213	Yes
Gorai.006G092500.1	Gh_D09G0744	0.011	0	0	Yes
Gorai.006G131700.1	Gh_D09G1104	0.0109	0.0118	0.923729	Yes
Gorai.006G270100.1	Gh_D09G2376	0	0	0	Yes
Gorai.007G002600.1	Gh_D11G0016	0.0034	0	0	Yes
Gorai.007G124800.1	Gh_D11G1168	0.0071	0	0	Yes
Gorai.007G205300.1	Gh_D11G1873	0.014	0	0	Yes
Gorai.007G225400.1	Gh_D11G2046	0.0035	0	0	Yes
Gorai.007G371300.1	Gh_D11G3254	0.0034	0.0299	0.113712	Yes
Gorai.008G169000.1	Gh_D12G1530	0.0081	0.0155	0.522581	Yes
Gorai.008G178000.1	Gh_D12G1613	0.004	0.0076	0.526316	Yes
Gorai.008G196000.1	Gh_D12G1778	0.002	0	0	Yes
Gorai.008G198800.1	Gh_D12G1804	0.0121	0.005	2.42	Yes
Gorai.009G068400.1	Gh_D05G0663	0	0	0	Yes
Gorai.009G092800.1	Gh_D05G0878	0.0027	0.0094	0.287234	Yes
Gorai.009G128000.1	Gh_D05G1175	0.0107	0	0	Yes
Gorai.009G141200.1	Gh_D05G1287	0.0027	0	0	Yes
Gorai.009G218900.1	Gh_D05G2011	0.0084	0.0178	0.47191	Yes
Gorai.009G242400.1	Gh_D05G3801	0	0.013	0	Yes
Gorai.010G046900.1	Gh_D06G0368	0.003	0	0	Yes
Gorai.011G045100.1	Gh_D10G0401	0.0062	0	0	Yes
Gorai.011G064700.1	Gh_D10G0557	0.0062	0.0114	0.54386	Yes
Gorai.011G175600.1	Gh_D10G2570	0.0032	0.0101	0.316832	Yes
Gorai.013G031600.1	Gh_D13G0287	0.0094	0.0215	0.437209	Yes
Gorai.013G080100.1	Gh_D13G0718	0	0	0	Yes
Gorai.013G092400.1	Gh_D13G0838	0.0094	0	0	Yes
Gorai.002G123600.1	Gh_D01G0942	0.0062	0.0047	1.31915	No
Gorai.003G018800.1	Gh_D03G0180	0.015	0.0127	1.1811	No
Gorai.004G039900.1	Gh_D08G0352	0.0072	0.0066	1.09091	No
Gorai.005G198100.1	Gh_D02G1798	0.0057	0.0051	1.11765	No
Gorai.006G167600.1	Gh_D09G1416	0.0056	0.0056	1	No
Gorai.009G075900.1	Gh_D05G0727	0.0608	0.0468	1.29915	No
Gorai.009G418600.1	Gh_D04G1096	0.0084	0.0056	1.5	No
Gorai.011G150900.1	Gh_D10G1339	0.0171	0.0081	2.11111	No
Gorai.004G164000.1	Gh_D08G1514	0.0223	0.008	2.7875	No
Gorai.008G196900.1	Gh_D12G1787	0.0121	0.0077	1.57143	No
Gorai.008G275600.1	Gh_D12G2446	0.016	0.0107	1.49533	No
Gorai.009G088600.1	Gh_D05G0849	0.0232	0.0149	1.55705	No
