# Supplementary material for: Genome-wide analysis of cotton C2H2-zinc finger transcription factor family and their expression analysis during fiber development
Source: BMC Plant Biol. 2019 Sep 11;19:400. doi: 10.1186/s12870-019-2003-8 (PMC6739942; doi:10.1186/s12870-019-2003-8)
Supplement: Supplementary file 9 — Table S5. Expression patterns of C2H2-zinc finger genes at various developmental stages in G. hirsutum (TM-1) were measured by RNA-seq. (XLSX 49 kb) [file 12870_2019_2003_MOESM9_ESM.xlsx]

## Sheet: Sheet1
Additional file 9: Table S6: Expression patterns of C2H2-zinc finger genes at various developmental stages in G. hirsutum (TM) were measured by RNA-seq.
Gene ID	TAIR	root	stem	leaf	0DPA	3DPA	5DPA	10DPA	20DPA	25DPA
Gh_D05G0586	AT5G10970	0.59292	4.86508	7.84074	0.100392	0.0492809	0	0	0	0.0495931
Gh_A05G0472	AT5G10970	0.0457965	4.75673	13.1672	0.050404	0.181444	0.0875694	0.0632605	0	0
Gh_D13G1953	AT5G10970	1.03607	7.97807	3.43196	0.0300599	0.177014	0.0784617	0	0	0
Gh_A13G1592	AT5G10970	0.654362	8.7452	2.32317	0.0300599	0.609714	0.130769	0	0	0
Gh_D07G0310	AT5G10970	0	2.1832	2.25058	0	0	0	0	0	0.654628
Gh_A07G0253	AT5G10970	0	1.72916	0.0712793	0	0.0709709	0.0471323	0	0.206056	0.0535782
Gh_D06G1969	AT1G80730	0.831808	1.90028	5.05123	0	0	0	0.0718652	0	0.113222
Gh_A06G1920	AT1G80730	0.104955	2.9514	0.989605	0	0	0	0	0.109824	0
Gh_D05G1143	AT1G80730	0.977317	4.71853	4.50116	0.248437	0.12645	0.0239979	0.138532	0.524411	0.245486
Gh_A05G1026	AT1G80730	0.325772	3.16916	4.35596	0.0276041	0.270964	0.0239979	0.138532	3.88064	1.39109
Gh_D08G0911	AT5G57520	0.878879	0	0	0	0	0	0	2.30226	0.242417
Gh_A08G0814	AT5G57520	4.28454	0	0	0	0.0799558	0.107628	0	0.460452	0.242417
Gh_D08G0274	AT5G57520	1.78418	0.282128	0.295829	0.440995	0.936231	0.483569	1.3778	3.53042	2.94564
Gh_A08G0197	AT5G57520	6.34375	0	0.887486	0	0.792195	0	0.551121	1.86904	5.23669
Gh_D07G1705	AT1G66140	0.324796	4.38621	0	0.479122	0.156644	0	0	0	0.0789571
Gh_A07G1547	AT1G66140	1.13451	6.9305	0	2.50201	1.3176	0.159309	0.153063	0	0.301546
Gh_D13G0287	AT1G66140	0.359723	16.0414	13.3493	1.37305	1.87658	0.265515	0.153063	0.231654	8.89559
Gh_A13G0268	AT1G66140	0.470407	12.3036	12.2235	0.335636	1.23775	0	0	0	9.55899
Gh_D05G1990	AT1G24625	6.34696	0	1.04537	0.440267	0.15984	0.342612	0.183564	0	0.0967848
Gh_A05G1795	AT1G24625	2.64457	0	0	0.635942	0.15984	0.171306	0.061188	0	0
Gh_A06G0194	AT1G24625	0.100915	0	0	0.33685	0.146684	0.098531	0.0701514	0	0
Gh_D06G0189	AT1G24625	1.39973	0.265208	0	1.14041	0.067737	0	0.324056	0	0.205147
Gh_D13G1149	AT5G01860	0	0	0	0	0	0	0	0	0.128358
Gh_A13G0908	AT5G01860	0	0	0	0	0	0	0	0	0
Gh_A06G1535	AT1G80730	0	0	0	0	0.183612	0	0	0	0
Gh_D06G1905	AT1G80730	0	0	0	0	0.459029	0.122321	0	0	0
Gh_D10G1973	AT1G80730	0	0	0	0	0	0	0	0	0
Gh_A10G1704	AT5G01860	0.10853	0.152667	0.315204	1.31613	0.743723	0.052048	0.0750326	0	0.0591208
Gh_A05G2741	AT2G41940	0	0	0	11.7962	7.33853	0.909755	0.218673	0	0.401965
Gh_D05G3769	AT2G41940	0	0	0	9.64615	7.83284	1.01084	0.291563	0.110344	0.459388
Gh_A04G0449	AT2G41940	0	0	0.325003	15.0409	12.7245	2.87009	0.618432	0	1.18797
Gh_Sca045498G01	AT2G41940	0.0579293	0	0	15.7859	14.4876	2.7542	0.560939	0	1.61073
Gh_D01G1208	AT2G41940	0.596972	0	0.921085	3.31273	1.81818	0.0685407	0	0.249839	0.762002
Gh_A01G1138	AT2G41940	0.50824	0.168462	0.987346	1.71576	0.683516	0.0862067	0	0.0625781	0.630514
Gh_A07G2130	AT5G14010	0	0	0.434857	0	0	0	0	0	0
Gh_D04G0706	AT5G14010	0	0	0	0.0367496	0.12003	0	0	0	0
Gh_A05G2922	AT5G14010	0	0	0	0.0370856	0.15746	0	0	0	0
Gh_A05G2923	AT5G14010	0	0	0	0.0370856	0.15746	0	0	0	0
Gh_A12G1311	AT1G68360	0.594272	20.046	0	0	0.151678	0.0674597	0.0484247	0.439134	0.420434
Gh_D12G1435	AT1G68360	2.59237	11.778	0.729347	0.182467	0.477067	0.0797852	0.285423	5.17066	2.93268
Gh_D02G1695	AT1G10480	4.24397	39.1569	1.87495	0.871952	0.274654	0.112475	0	0.0612623	0.702216
Gh_A03G1255	AT1G10480	2.54638	39.6515	2.0454	0.419829	0.147891	0.112475	0.0809812	0.0612623	0.57454
Gh_D09G0619	AT1G67030	0.815047	0.628609	0.43559	1.47613	1.39409	0.465453	0	0	0.405455
Gh_A09G0621	AT5G06650	0.351777	0.397534	0.618998	0.855915	0.407056	0.373432	0	0.441909	0.0769326
Gh_A10G1498	AT3G58070	0.335659	0	0.219318	0	0.0809729	0	0	0	0
Gh_D10G1743	AT3G58070	0.259333	0	0	0	0.0268095	0	0	0	0
Gh_D02G1740	AT1G68360	1.07885	16.9622	6.05547	0.616871	1.39475	0.254434	0.28494	0.431103	0.652488
Gh_A03G1303	AT1G68360	1.29376	17.2648	6.21073	0.511283	1.68639	0.417303	0.280469	0.424375	1.02118
Gh_Sca066940G01	AT1G68360	0.719519	21.3909	6.77565	0.613109	1.40893	0.219427	0	0	0.892231
Gh_D07G2108	AT1G67030	0	5.37084	1.05243	0	0	0	0.0496809	5.63061	0.980513
Gh_A07G1893	AT1G67030	0	7.14807	1.2545	0	0	0.0687881	0.0493608	2.75999	0.506556
Gh_A08G0364	AT1G67030	19.1863	0.955861	0.883449	1.87038	1.38592	0.544503	0	0.15724	0.575413
Gh_D08G2743	AT1G67030	5.48486	0.102682	0.426701	0.763623	0.814661	0.456104	0	0.152109	0.23844
Gh_D07G1256	AT1G67030	62.399	0.456143	0.237592	0.446129	0.524925	0.234012	0	0	0
Gh_D11G1168	AT1G67030	10.3128	0	0.441725	0.041564	0.217399	0.0363002	0.208173	0.23586	0.123303
Gh_A11G1012	AT1G67030	8.99865	0	1.43561	0.20782	0.244574	0.0363002	0.0520434	0.47172	0.657615
Gh_A08G0558	AT3G09290	0.182061	0	0.540697	0.101089	0	0	0	0.38137	0.10001
Gh_D08G0652	AT3G09290	0	0	0	0	0	0	0	0	0
Gh_D11G1339	AT4G17810	0.0841606	0	0.248902	0	0	0	0	0	0.0923185
Gh_A11G1182	AT4G17810	0.668242	0.473596	1.23472	0	0	0	0	0	0
Gh_A07G1919	AT3G09290	0.793687	4.4577	0.234046	0.117248	0.517357	0.15372	0	0	0.28989
Gh_D07G2142	AT3G09290	0.595265	2.99677	0.234046	0.0293119	0.0862262	0	0	0	0.028989
Gh_Sca107391G01	AT3G09290	0.096783	1.03389	0.610436	0.0730319	0.21392	0	0	0	0.0724352
Gh_A10G1009	AT3G53820	0.264457	0	0	0.489186	0.191808	0	0.122376	0	0
Gh_D10G1529	AT3G09290	0.264457	0	0	0.0978372	0.191808	0	0	0	0
Gh_A07G2257	AT3G09290	0	0	0	0	0	0	0	0	0
Gh_D07G0990	AT3G09290	0	0	0	0	0	0	0	0	0
Gh_D01G2161	AT3G09290	0	5.20956	0	0	0	0	0	0	0.183228
Gh_A01G1901	AT3G09290	0	9.80342	0	0	0	0	0	0	0
Gh_A01G0182	AT3G23130	0	0	0	1.80116	1.86912	0.273358	0.196179	1.03768	0.193572
Gh_D01G0230	AT3G23130	0	0	0	0.311242	0.228969	0.339484	0	0.294606	0.0384663
Gh_D02G0416	AT3G23130	0.182061	0.258562	0	0	0.594487	0.796921	0.126414	0	0.20002
Gh_A02G0357	AT3G23130	0	0	0	0.101089	0	0	0	0	0.30003
Gh_A09G1966	AT2G37740	0	0	0	0	0	0.0757488	0	0	0.0857248
Gh_D07G2141	AT2G42410	0.368031	0	0	0	0	0	0	0	0.241641
Gh_A07G1918	AT2G42410	0.220818	0	0	0.0814579	0	0	0	0	0.402734
Gh_A09G2338	AT4G17810	0	0	0	0.16638	0.036293	0	0	0.105356	0.219206
Gh_D09G1892	AT4G17810	0	0	0	0	0	0	0	0	0.215274
Gh_D08G1711	AT4G17810	0	0	0	0	0.121027	0.0322755	0.927458	0	1.06111
Gh_A08G1419	AT4G17810	0	0	0	0	0.0240594	0.0320779	0.276563	0	0.690995
Gh_D03G1634	AT4G17810	0	0	0	0	0	0	0	0.134548	0.386013
Gh_A03G0018	AT4G17810	0	0	0	0	0.0459029	0	0	0.266025	0.936533
Gh_D12G2079	AT4G17810	0	0	0	0	0	0	0	0	0
Gh_A12G1898	AT4G17810	0	0	0	0	0.0539819	0.0721009	0.206769	0	0.163285
Gh_D11G3309	AT5G06070	0	21.4702	0	0.158114	1.32408	0.0550558	0.0793046	0	0.125016
Gh_A11G2923	AT5G06070	0	9.59685	0.325003	0.277394	0.524305	0	0	0.11699	0.0609214
Gh_A04G0724	AT2G37740	0	11.7454	0	0	0	0	0	0	0
Gh_D04G1191	AT5G06070	0.0904784	16.0626	0	0.0497851	0.0325854	0	0	0	0.0983732
Gh_A13G0183	AT4G17810	0	1.05083	0	0	0	0	0	0	0
Gh_D13G0198	AT4G17810	0	0.70055	0	0	0	0	0	0	0.0678051
Gh_A10G1996	AT2G37740	0	0	0	0	0.0660541	0	0	0	0
Gh_D10G2304	AT5G06070	0	0	0	0.861425	1.12659	0.273358	0	0	0
Gh_A10G1997	AT5G06070	0	0	0	3.28908	2.66285	0.273358	0.0980895	0	0.0774289
Gh_A01G1611	0	0	0	0	0	0	0	0	0	0.129048
Gh_D01G1849	0	0	0	0	0	0	0	0	0	0.0548015
Gh_A05G0596	0	0	0	0	0	0	0	0.0571279	0	0			2
Gh_D05G0727	AT3G29340	0	0	0	0	0	0	0	0	0.289039
Gh_A05G0618	AT3G29340	0	0	0	0	0	0	0	0	0.0500064
Gh_D05G0749	AT3G29340	0.0919707	0.129097	0	0	0	0	0	0	0.100013
Gh_A05G3205	AT1G49900	0.0127738	0.0713434	0.0729378	0.420093	0.770435	0.71506	0.880157	0.0267155	0.760468
Gh_D04G0401	AT5G56200	0.114964	0.21403	0	1.48433	1.37578	0.957454	0.809745	0.0801466	0.926388
Gh_D12G0939	AT2G45120	0.45348	0.462366	0.475197	0	0.267077	0.118039	0.569157	0.172505	0.134346
Gh_A12G0859	AT3G60580	0.766286	0.904456	0.232319	0.0886814	0.174163	0.846547	3.78589	0.0843792	0.219006
Gh_A07G1368	AT2G45120	4.5265	1.74764	3.58436	2.895	2.44428	0.693485	1.43552	1.34234	0.846504
Gh_D07G2458	AT2G45120	4.63056	3.78655	4.28132	3.27592	3.69136	2.54278	2.63178	2.35817	1.44846
Gh_A08G1229	AT2G45120	0.808786	0.137717	0.283827	0.755764	0.60058	0.398831	1.55791	1.84634	0.426721
Gh_D08G1514	AT3G60580	0.902852	0.137106	0.282549	1.4511	1.23104	0.256917	0.539496	0.102125	0.0531041
Gh_D08G1830	AT3G60580	0.61586	0.185147	2.79346	8.66333	12.8776	5.14852	2.6731	1.10451	1.07583
Gh_A08G1529	AT3G60580	0.39591	0.0617156	1.14278	5.03345	9.07612	3.84563	2.36933	0.6443	0.406426
Gh_D12G2156	AT3G60580	0.366683	0	0.622282	2.04054	4.0381	1.6069	3.27641	2.61756	1.07826
Gh_A12G1978	AT3G60580	0.452961	0	0.995651	1.47109	2.42286	0.947659	2.20413	2.79808	0.750096
Gh_D07G0423	AT1G49900	0.14389	0	0	0	0.172813	0	0	0.100366	0
Gh_A07G0361	AT1G49900	0.107432	0.301364	0.123964	0.259985	0.185651	0.34885	0.148351	0.35965	0.887273
Gh_D07G0422	AT3G60580	0	0	0	0	0	0	0	0	0
Gh_A07G0360	AT3G60580	0	0	0	0	0	0	0	0	0.154858
Gh_D03G0899	AT1G26610	0.339715	0.206446	1.69074	0.097226	0.456321	1.50174	2.07711	0.679665	0.256033
Gh_A03G0614	AT1G26610	0.398796	0.454182	0.929906	0.194452	1.19917	1.67016	1.66984	4.07799	1.63221
Gh_D12G1613	AT1G26610	0.305956	0.17657	1.56216	0.254219	0.476901	0.0699525	0.101719	7.32479	4.00433
Gh_A12G1487	AT1G26610	0.138294	0.14042	2.15308	1.46078	1.81433	0.083486	0.363814	12.0425	6.43621
Gh_A05G2644	AT1G26610	0	0	0	0	0	0	0	0	0.119485
Gh_D05G2946	AT1G26610	0	0	0	0	0	0	0	0	0.0663803
Gh_D13G0838	AT1G26610	2.34634	0.612064	2.83447	6.88289	7.37785	1.51687	1.81218	8.52023	4.22846
Gh_A13G0716	AT1G26610	1.80487	2.19623	3.05534	8.94635	7.95179	1.81046	1.42132	4.26011	4.59129
Gh_D05G2011	AT1G27730	32.5229	90.9818	9.11712	9.37273	37.5269	6.96729	12.4549	33.872	77.7085
Gh_A05G1815	AT1G27730	32.976	74.0023	4.95971	9.37273	27.619	3.88143	5.56646	21.44	60.0624
Gh_D06G2303	AT1G27730	25.1679	95.5102	2.12352	3.0359	5.51292	0.485304	2.25318	32.8048	45.4955
Gh_A01G0984	AT5G04340	32.9944	32.915	2.96332	12.5967	37.8973	14.4213	9.73531	22.2177	28.4003
Gh_D01G1033	AT1G49900	92.534	96.4279	7.28062	25.3404	57.8493	16.6718	11.8539	36.7884	57.2862
Gh_A02G0836	AT1G49900	88.1575	237.085	25.0561	21.8311	70.6072	10.0665	16.8441	36.8799	67.6681
Gh_D13G0451	AT1G49900	43.0388	156.783	1.89389	19.7429	40.6398	16.2442	14.1881	15.1939	39.8155
Gh_A13G2112	AT1G49900	38.5601	244.691	3.01849	6.49255	26.664	3.52817	11.2701	37.9553	59.9523
Gh_D12G0176	AT1G49900	2.2061	8.77132	0.704781	0.767217	4.66969	0.0581085	0.459983	3.4159	22.2226
Gh_A12G0173	AT1G27730	6.30603	30.1024	1.04542	0.748779	6.80324	0.619093	1.03658	4.47566	30.3154
Gh_A03G1611	AT1G49900	47.2751	147.715	2.74606	2.74794	16.6161	1.40942	3.68906	5.58606	25.5236
Gh_D02G2025	AT1G49900	21.9829	79.1953	1.99582	4.01256	12.4199	0.91908	2.95956	6.74832	25.3425
Gh_D11G2018	AT1G49900	1.94935	6.05362	1.33459	0.853817	1.26201	0.275279	0.118957	0.360004	2.65658
Gh_A11G1957	AT1G49900	2.63735	12.188	1.33459	3.00417	2.54472	1.15617	0.356871	0.360004	3.28166
Gh_D12G0712	AT1G49900	9.8519	50.4138	1.76195	7.87232	4.03688	0.581085	0.585433	0.50606	8.83627
Gh_A12G0699	AT1G49900	1.82192	22.4972	1.28385	1.87321	0.612636	0.181365	0.260867	0.131512	2.4003
Gh_D12G0940	AT1G02040	0.0137504	0	0.235814	0	0	0	0	0.364284	0.397074
Gh_A12G0860	AT1G02040	0.0332221	0	0	0	0	0	0	0.16983	0.111791
Gh_A07G1370	AT1G02040	0.0265197	0	0.0757566	0	0	0	0	0	0
Gh_D07G1473	AT1G49900	0	0	0	0	0	0	0	0.0549424	0
Gh_D08G0352	AT4G35280	0	0	0	0	0	0	0	0	0.0297805
Gh_A08G0261	AT1G02040	0.0550014	0	0	0	0	0	0	0	0.148903
Gh_A11G0712	AT1G49900	0	0	0	0	0	0	0	0	0.0295605
Gh_D11G0829	AT1G49900	0	0	0	0	0	0	0	0	0.117662
Gh_A01G1467	AT4G35280	0	0	0	0	0.0314296	0	0	0	0
Gh_D01G1704	AT4G35280	0.0904784	0.126977	0	0	0.130342	0.0432427	0	0.0946595	0
Gh_D02G2295	AT4G35280	0	0.132981	0	0	0	0.0226494	0.0654214	0	0.128772
Gh_A03G1856	AT4G35280	0	0	0	0	0	0.0226494	0	0	0.0257543
Gh_A10G1921	AT1G49900	0.170901	21.4491	1.51749	0	0.526571	0.082942	0	0.0894862	0.984488
Gh_D10G2215	AT1G49900	0.170901	18.985	1.51749	0	0.216823	0.165884	0.237175	0.0894862	1.07825
Gh_D10G2214	AT1G49900	0.0854504	2.86795	0.505831	0	0	0	0	0	0.0937608
Gh_A10G2356	AT1G49900	0.0854504	1.53496	0	0	0	0	0	0	0.375043
Gh_A13G0196	AT1G49900	0.925206	11.6373	2.32285	0.16243	0.601295	0	0	0.510092	0.750055
Gh_D13G0210	AT1G49900	0.243475	6.92694	0.580713	0.379003	0.884257	0	0.812079	2.14238	2.14301
Gh_D06G2374	AT1G49900	0.0474519	0	0	0	0.0689073	0	0.0659265	0	0
Gh_Sca005232G01	AT1G49900	0.142356	0	0	0	0	0	0.0659265	0.397633	0.104357
Gh_D09G1495	AT2G37430	0.658721	0	0	4.65311	4.33814	0.641498	0	0.39427	0.206915
Gh_A09G1485	AT2G37430	0.564618	0.2675	0	2.039	4.06487	0.366571	0.261456	0	0.310372
Gh_D09G1496	AT2G37430	0	0.535	0.279996	0	0.273269	0.0916426	0	0	0
Gh_A09G1486	AT2G37430	0	0	0	0.418257	0.273269	0	0	0.788541	0.103457
Gh_D13G2392	AT1G49900	32.3895	17.355	1.37544	10.2283	7.82491	0.495375	1.60669	2.81092	6.66165
Gh_A13G1993	AT1G49900	26.6519	18.1439	1.37544	9.09756	7.48908	0.585443	1.47815	3.97406	8.59404
Gh_A03G0330	AT1G49900	5.54983	11.2728	0.307414	26.2535	24.3573	1.75731	1.92941	3.98386	12.6231
Gh_D03G1247	AT1G49900	11.3052	28.2552	0.922241	32.0876	24.3573	1.1548	2.07233	2.26111	12.057
Gh_D04G1048	AT2G28200	2.57551	0.308378	2.54723	0	0.0395314	0	0.0757747	0.114687	0.149273
Gh_A04G0591	AT2G28200	0.383587	0.770946	0.318404	0	0.0395314	0.0525702	0.530423	0.344062	0.149273
Gh_A09G1356	AT5G03510	2.76995	6.70671	1.31255	0.262915	0.309722	0.251316	3.56318	0.649582	0.597478
Gh_D09G1358	AT5G03510	2.02316	2.57084	1.32421	0.106083	0.277705	0.161335	1.53084	0.4536	0.131021
Gh_D01G2057	AT5G04390	0.135169	0.885209	0.130137	0	0.0324528	0	0	0	0.0489858
Gh_A01G1819	AT5G03510	0.277055	0.259275	0	0	0	0	0.0637872	0	0.0502156
Gh_A10G1798	AT5G04390	0.304594	0.284139	0.339848	0	0.0243328	0.0322111	0.0933683	0	0.110106
Gh_D10G2536	AT5G04390	0.339467	0.190008	0.243503	0.037275	0.0244073	0	0	0.142023	0.0736291
Gh_D04G0049	AT5G04390	0	0	0	0	0	0	0	0	0.0531041
Gh_A05G3556	AT5G04390	0	0	0	0	0	0	0	0	0.107156
Gh_D09G0857	AT2G28200	0.170182	0.705485	1.92442	0.167851	0.323023	0.0687148	2.51398	12.897	5.98124
Gh_A09G2473	AT2G28190	18.9767	17.0575	44.1395	22.8429	32.9204	33.0782	40.814	13.1617	14.0836
Gh_Sca077169G01	AT2G28200	0.222747	0.394664	1.4405	0.169808	0.110988	0.108025	2.82015	8.07652	3.67982
Gh_A07G0952	AT2G28200	3.26177	1.33827	1.86219	0	2.01372	1.0566	9.6821	6.10871	5.00064
Gh_D07G1031	AT2G28200	5.00366	3.72805	1.86219	0.112515	2.97147	0.698983	3.13314	3.46518	4.18572
Gh_D05G0856	AT2G28200	10.8732	0.716008	0.871193	0.0765578	0.350746	1.06417	2.94648	5.14226	2.77346
Gh_A05G0721	AT2G28200	8.76021	1.48461	1.52828	0.0253069	0.149071	1.01127	5.59	3.75268	2.95038
Gh_A01G1610	0	0	0	0	0	0	0	0	0	0.0718652			3
Gh_D01G1850	0	0	0	0	0	0	0	0	0	0.14373
Gh_A10G1157	AT4G14200	0.829948	0.531739	2.25891	7.32573	20.2872	30.9289	7.12433	0.413156	0.568795
Gh_D10G1339	AT4G14200	0.461445	0.0973323	0.654231	2.19471	3.14679	7.04075	3.88723	0.204657	0.0603853
Gh_D01G0570	AT5G54630	1.39941	0.162982	1.37631	9.32293	8.07448	7.82494	6.14961	4.29905	2.93722
Gh_A01G0562	AT5G54630	1.63264	1.30386	2.21044	11.6577	9.72917	4.30718	2.33122	12.7752	6.37977
Gh_A05G1425	AT4G27240	0.250244	0	2.15062	0.257471	0.213567	0.0594856	0.0215678	0.0654301	0.0678054
Gh_D05G1597	AT4G27240	1.34506	0.174964	3.9428	1.56199	0.708142	0.327171	0.366652	0.523441	0.474638
Gh_A07G0936	AT2G29660	4.15056	4.89747	12.7174	0.585633	1.28224	2.20479	1.21857	0.0348684	0.668761
Gh_D07G1014	AT2G29660	12.3517	16.0917	26.0085	0.841847	1.28224	1.25308	4.43742	0.104605	2.47622
Gh_D05G0878	AT2G29660	40.3398	12.1055	42.1167	8.4389	11.6715	8.65617	35.8356	9.73958	11.686
Gh_A05G0747	AT2G29660	43.5683	15.1472	42.3056	5.25623	7.19551	12.0727	55.7375	11.8069	10.0072
Gh_A01G0902	AT1G75710	1.97986	5.16187	1.01954	15.1525	17.106	4.54176	2.75437	0.637163	5.06487
Gh_D01G0942	AT1G75710	2.45307	3.22233	1.02271	8.86132	11.8267	2.66811	1.57165	0.942911	3.78997
Gh_A05G1595	AT1G75710	2.54723	2.81518	5.76405	20.9757	18.2377	7.40219	5.08411	3.31443	4.65301
Gh_D05G1782	AT1G75710	3.38555	6.30965	9.26447	28.1022	26.0748	22.1817	18.7735	5.55948	4.95507
Gh_A06G0349	AT1G75710	0.531025	0.763588	0.695029	0.665915	0.359775	0.0288424	0.0627598	0.0634702	0.526095
Gh_D06G0380	AT1G75710	0.583771	1.75761	0.94261	0.788309	0.527006	0.113803	0.804888	0	0.583859
Gh_D05G2208	AT1G75710	3.88457	0.123868	5.07222	3.97006	3.92648	1.27718	0.386913	0	2.49632
Gh_A05G2001	AT1G75710	1.14033	0.0413998	2.37343	1.08859	1.21301	0.464396	0.102091	0	1.70076
Gh_A09G0743	0	0.537804	0.796346	0.951773	2.25689	1.67118	0.616729	0.305388	0.595558	0.891544			4
Gh_D09G0744	0	3.87535	0.884829	7.97676	3.22909	3.11498	2.3917	3.62103	2.05137	3.29185
Gh_D10G0401	0	3.16435	1.38855	2.30288	3.28892	3.22298	2.27152	0.973393	1.99398	1.75885
Gh_Sca004883G01	0	3.6981	2.34986	4.27678	5.17429	3.77157	2.19883	1.28909	2.1535	2.50377
Gh_D01G1111	AT1G22310	3.56356	7.05356	4.83024	3.86599	3.8608	4.85887	2.33007	3.23828	5.87462			5
Gh_A01G1056	AT1G22310	3.36683	6.55593	4.72421	3.8084	3.91835	4.06557	2.60428	3.21132	5.55536
Gh_D07G1723	AT4G35700	0	0	0	0.0374672	0	0	0	0.141922	0
Gh_A07G1555	AT4G35700	0	0	0	0.0381727	0	0	0	0	0
Gh_A07G1084	AT2G26940	0	0.0586726	0.120627	0	0	0	0	0	0
Gh_D07G1182	AT2G26940	0	0.0586726	0	0	0	0	0	0	0
Gh_A08G0095	AT5G56200	0	0	0	0	0.120951	0	0	0	0
Gh_D08G0137	AT5G56200	0	0	0	0	0.0304689	0.0404082	0	0	0
Gh_A09G0878	AT5G03740	28.1221	33.6549	23.6336	40.334	45.3202	39.8859	22.4297	16.2017	16.1323			gr6
Gh_D09G0901	AT3G44750	19.0887	23.9886	14.4315	16.2651	19.5122	16.5531	9.82577	5.64044	8.86437
Gh_D05G0849	AT5G03740	50.2878	64.6107	51.751	103.037	79.0616	49.8877	31.5878	27.7466	27.1842
Gh_A05G0702	AT5G03740	42.1104	56.8394	41.161	98.1548	55.6438	27.3401	15.4405	16.8058	19.9982
Gh_D01G2032	AT5G03740	37.82	39.617	38.289	121.202	85.5857	47.4373	40.8662	23.0023	30.8892
Gh_D11G3254	AT5G03740	23.3068	44.8795	14.6739	100.154	30.7067	9.06852	11	9.13217	12.6894
Gh_A11G2870	AT5G03740	12.2863	17.0211	11.399	41.1261	19.7692	6.60855	10.0959	9.40613	6.26167
Gh_A05G2549	AT5G04240	2.70599	6.24697	5.24903	4.792	4.37161	2.37956	0.874656	2.54643	3.20403
Gh_D05G2825	AT5G04240	2.20488	6.61129	4.63919	4.82148	4.50408	2.77192	0.94887	2.38527	3.35363
Gh_A07G2281	AT3G48430	2.7601	3.06941	3.12005	7.94823	6.80799	3.70468	1.76198	0.628686	7.86189
Gh_D07G0545	AT3G48430	2.02098	3.32202	3.37572	8.1853	7.05021	3.72685	2.35575	1.12815	7.60543
Gh_D09G2376	AT3G48430	3.70295	6.79522	5.24403	12.3442	9.7874	4.44288	2.41609	3.34525	7.87941
Gh_A09G2168	AT3G48430	3.34442	5.58316	4.47619	8.81946	7.28741	3.20501	1.81703	3.44735	6.16205
Gh_A01G1676	AT2G41835	0	0	0	0	0	0	0.0377009	0	0.118827
Gh_D01G1926	AT2G41835	0	0	0	0.0601198	0	0.0523078	0.113103	0	0.0594134
Gh_A09G1153	AT2G41835	8.91212	8.19004	5.09648	7.61713	5.27884	5.79452	5.68627	8.04606	6.68938
Gh_D09G1159	AT2G41835	11.2199	13.1229	5.7982	11.2941	6.73506	5.31951	4.53603	6.01238	6.39751
Gh_D05G0663	AT4G31420	24.7468	38.2346	28.4395	30.5007	29.7327	19.6452	12.242	11.0967	14.5829
Gh_A05G3915	AT4G31420	23.174	21.7475	18.1764	20.2943	18.8114	13.1017	7.54935	9.72719	8.56291
Gh_D07G0016	AT4G31420	15.2907	8.90042	16.0538	15.413	14.4099	13.2485	8.23846	9.06575	9.08035
Gh_A07G0010	AT4G31420	9.09003	5.90334	8.70165	8.94487	8.78597	8.64702	6.31317	8.79412	5.63123
Gh_D11G2046	AT4G12240	7.76349	5.6225	4.54326	5.08499	4.89644	2.00944	1.08032	1.60264	1.93871
Gh_A11G1928	AT4G12240	7.93374	3.43068	3.07769	4.44936	3.52544	2.04185	0.892437	2.31493	2.38185
Gh_A06G0175	AT5G52010	2.52664	2.09365	7.1483	6.91503	6.74767	5.4127	3.03252	2.0879	1.25087
Gh_D06G0169	AT5G52010	3.21289	2.79153	6.9696	7.32582	6.11998	5.11611	2.81745	2.74037	1.82559
Gh_D12G1804	AT1G74250	7.04912	8.91578	6.52168	8.65543	10.4214	8.58942	7.07006	3.28789	4.24446
Gh_Sca005786G01	AT1G74250	8.02788	9.03195	7.82601	6.94487	9.19628	8.92471	9.42196	3.72337	4.8299
Gh_D13G1910	AT5G26610	11.4266	6.17218	6.65091	18.9677	12.2333	7.21287	6.57396	4.91432	5.28803
Gh_A13G2297	AT5G26610	18.9728	9.71232	12.5831	28.5143	21.22	13.1652	13.464	6.4635	9.14402
Gh_A03G1535	AT1G22310	6.11471	7.59084	8.39022	8.58359	7.75509	5.47054	3.10237	4.86063	5.22502
Gh_A05G2985	AT5G40710	9.69459	10.3549	13.9134	10.5391	11.5954	18.3087	15.3803	12.4173	9.60698
Gh_D04G0776	AT5G40710	12.4732	12.536	18.1625	9.704	15.7554	22.2538	17.0866	13.6245	10.2605
Gh_D07G0542	AT5G63280	3.38842	4.69081	4.17683	4.45711	4.211	3.12434	2.41149	4.33922	4.95476
Gh_A07G0477	AT5G63280	3.28727	3.26935	3.44406	3.45426	3.08078	2.83371	2.06199	4.23338	3.63349
Gh_A03G0820	AT1G04850	41.9678	44.6506	45.8149	31.5098	42.3718	48.8633	38.7063	20.117	21.9419
Gh_D02G2408	AT1G04850	46.1664	38.6244	47.3952	42.0315	51.5655	37.9236	35.3936	16.9901	16.7757
Gh_D07G1883	AT4G15420	7.10229	7.41103	6.83403	3.63746	5.74189	5.08417	4.57411	4.27876	3.0699
Gh_A07G1674	AT4G15420	6.45955	8.96495	5.67469	4.34149	7.30996	6.56578	5.57746	4.95082	4.3442
Gh_A06G0337	AT5G64610	5.55457	6.63551	6.18373	13.983	9.13746	4.70277	2.55233	3.87258	6.18448
Gh_D06G0368	AT5G64610	5.5263	7.14897	5.98165	13.0218	9.39128	4.86385	2.72768	3.39959	5.41907
Gh_D05G3801	AT5G64610	11.8036	8.55289	14.9874	13.9077	12.2779	10.5065	7.15829	6.62001	9.33111
Gh_A05G1995	AT5G64610	10.6042	7.59518	14.6607	13.1873	11.3445	9.20453	5.83949	6.44082	9.81055
Gh_D03G0180	AT2G23740	0.238661	0.187257	0.119625	0.146477	0.135046	0.214045	0.183512	0.13412	0.180522
Gh_A02G1539	AT2G23740	1.01276	1.6352	0.868854	0.62076	0.64631	0.861334	0.515818	0.935747	0.826929
Gh_D03G0179	AT2G23740	2.95098	4.20409	3.62332	2.80701	2.86234	2.54496	1.36121	2.38443	3.03549
Gh_A02G1540	AT2G23740	4.16151	5.52447	4.76072	3.44463	3.10231	2.96533	1.35956	2.97676	3.85691
Gh_D07G2319	AT5G14140	5.33695	5.29734	6.86061	11.1833	10.7218	11.7821	11.8486	6.11416	3.33715
Gh_A07G2108	AT5G14140	3.76395	3.55791	2.94026	9.94412	10.5191	12.4292	14.8011	5.76142	3.88824
Gh_D01G1781	AT4G06634	17.4919	16.9286	17.3582	29.2089	18.7856	11.2208	8.1776	14.8089	15.0765
Gh_A01G1532	AT4G06634	12.3371	10.388	11.2434	14.2648	11.5086	9.09444	7.08725	9.27351	10.3429
Gh_A05G2341	AT1G72050	4.61503	2.4135	3.40455	7.25901	8.53692	7.52594	3.41915	2.51691	3.89661
Gh_D05G2606	AT1G72050	2.64826	1.61425	2.27719	4.35374	4.23698	3.56937	1.29255	1.54518	2.42376
Gh_D05G1175	AT1G72050	3.90213	2.90686	5.39857	6.54738	5.35536	2.40388	1.62997	3.29517	4.11703
Gh_A05G3867	AT1G72050	3.28284	2.55725	3.93253	4.4036	3.69859	2.46415	1.12042	2.12388	3.68855
Gh_D02G2008	AT1G74520	5.27416	0.778533	1.86053	8.31682	6.55786	4.86718	2.36736	2.13522	1.37448
Gh_A03G1559	AT1G74520	14.4919	0.755393	4.35599	32.417	12.469	4.31911	2.86235	3.24675	2.92721
Gh_A06G0249	AT1G74520	3.89924	1.48475	5.60367	4.61146	4.7861	1.60075	0.920477	2.72922	1.95642
Gh_A12G0454	AT1G30970	23.0011	17.792	14.9103	21.7754	16.4265	12.241	13.756	12.2446	10.2926
Gh_D12G0457	AT1G30970	25.4712	18.7443	16.3499	25.1573	18.2803	12.0705	13.4102	12.9935	11.6908
Gh_A10G0992	0	0	0.201354	0	0	0	0	0	0	0.0779317
Gh_D10G2570	0	0	0	0	0	0.0902473	0	0	0	0.0681903
Gh_D08G1069	AT4G25610	4.82069	2.52012	2.56918	4.11794	4.35599	3.42147	2.29052	3.92498	2.40585
Gh_A08G2455	AT4G25610	4.22023	3.52097	2.49311	3.50514	4.4923	4.53157	3.15279	5.10029	2.30362
Gh_D12G2446	AT4G25610	3.46824	2.03335	1.70718	0.450981	0.831026	2.10296	1.57189	1.90278	1.26137
Gh_A12G2312	AT4G25610	4.3459	2.44637	2.07443	0.646884	1.48339	3.7572	4.22415	3.67129	2.21625
Gh_A02G0617	AT1G34370	23.7522	100.734	74.0202	39.7379	31.2031	12.8264	9.56743	27.1964	31.4086
Gh_D02G0671	AT1G34370	18.1771	60.6062	48.3213	35.2598	30.1846	11.4773	5.43937	16.1896	25.9803
Gh_D12G1529	AT2G02080	6.22034	17.8576	3.8579	18.9868	13.8022	3.3718	0.896817	5.15657	29.4892
Gh_D07G2456	0	9.58353	11.4867	10.0019	18.9071	16.1732	8.54654	5.15019	6.86341	7.62205
Gh_A05G1117	AT3G50700	23.1024	31.13	21.7151	18.8872	18.4414	4.64711	3.46234	11.9885	24.3315
Gh_D11G1873	AT5G66730	4.7925	6.28282	6.64981	18.4749	9.32554	4.04807	3.06947	4.87783	4.43154
Gh_D05G1287	AT1G55110	26.4909	33.1962	23.9226	18.3247	15.1693	4.26639	3.4611	15.7943	26.6437
Gh_D12G1530	AT2G02070	4.46864	5.97918	4.30533	18.0265	13.5705	2.21038	0.427752	2.01139	10.9834
Gh_A12G1412	AT2G02070	4.11685	4.49879	5.65023	16.7933	11.9375	1.73877	0.511506	3.37267	11.4279
Gh_D07G0695	AT5G61190	5.50538	8.48576	7.97521	15.6199	9.71166	4.7291	2.89008	3.33693	2.91563
Gh_A11G1715	AT5G66730	3.78515	3.55896	5.7851	14.9349	8.16251	3.36149	1.96703	3.51838	3.82119
Gh_A01G2114	AT2G02080	0.945433	1.04896	5.29215	14.0152	15.2957	1.45749	1.17691	4.54988	8.19409
Gh_D09G1104	AT1G34370	10.4661	11.0383	10.338	13.9663	12.9356	8.66067	6.13951	9.62579	9.92182
Gh_A07G1366	0	8.75162	8.89472	8.52623	12.5263	11.276	6.77858	4.0083	3.80927	5.56323
Gh_A09G1098	AT1G34370	8.64093	16.2975	12.6566	12.3555	10.6215	6.42639	3.66084	7.74851	10.3266
Gh_D05G1861	AT5G66730	20.8498	12.5876	23.1726	12.264	13.5931	4.37402	5.9113	25.5515	27.1204
Gh_D10G0557	AT1G55110	20.864	24.2481	5.97396	12.032	9.38383	3.72297	1.37353	11.2051	8.64382
Gh_A11G0481	AT1G34370	7.51473	27.3885	16.1083	12.0282	8.34219	4.19053	2.12517	7.21998	7.14857
Gh_D02G1400	AT2G02070	0.0746995	13.1575	0.243127	10.9523	6.74589	1.40513	0.499752	0.825696	13.9172
Gh_D01G1353	AT2G02080	0.375654	3.14381	4.43244	10.7336	11.2672	1.51499	1.04964	3.29942	8.18289
Gh_D08G0679	AT4G02670	4.2858	0.315172	0.604689	10.2673	9.77251	2.07536	0.544152	1.00255	1.48111
Gh_A05G1677	AT5G66730	13.187	8.4031	22.8809	8.34964	10.2925	2.92588	4.45681	19.7966	25.6114
Gh_A11G1150	AT4G02670	6.22803	11.7198	1.36362	8.07688	5.46107	0.679387	0.42539	0.586768	7.14017
Gh_D09G1416	AT5G03150	11.2897	6.94977	15.3656	7.80458	5.38943	2.59799	1.10475	2.10984	3.57652
Gh_A02G1566	AT5G66730	5.2424	16.1756	8.25152	7.65388	7.93269	3.83365	2.64852	6.72621	5.56204
Gh_D11G1304	AT4G02670	5.58278	25.5955	1.60426	7.64611	5.36031	0.919171	0.657421	0.234707	5.04369
Gh_D12G0018	AT4G02670	2.5273	0.51876	0.285863	7.04784	4.7696	0.949387	0.196837	0.388241	0.75783
Gh_D03G0157	AT5G66730	5.57019	21.6907	6.88463	6.70286	11.6472	5.05604	5.10007	5.35655	7.62196
Gh_A12G1411	AT2G02080	1.8283	14.2864	4.99377	6.60509	7.19616	1.94466	0.32399	2.61599	28.5933
Gh_D03G0158	AT5G66730	2.67949	7.84852	5.16386	6.60169	7.58789	4.77268	4.15055	4.88272	4.84632
Gh_A08G0586	AT4G02670	1.46619	0	0.201563	6.09233	6.36985	1.99502	0.544152	0.825633	1.29788
Gh_D03G0634	AT3G57670	3.32589	0.697139	2.14536	5.80204	11.531	13.1274	10.8459	3.31134	2.29612
Gh_A02G1568	AT5G66730	5.58143	29.699	6.4723	5.66938	8.92764	4.72221	6.59939	6.21421	7.03962
Gh_A10G0519	AT1G55110	19.6055	16.2814	6.61402	5.54482	4.84846	1.57192	0.721106	13.9152	7.43018
Gh_D11G0559	AT1G34370	4.13654	15.6479	7.23763	5.36282	4.18301	1.4356	1.39432	5.74268	4.11777
Gh_A06G0282	AT1G34790	0.0846411	0	0.0406784	5.23648	2.98595	0.518572	0.0584352	0	0.0459829
Gh_A09G1411	AT5G03150	9.40173	4.81164	9.80597	4.73666	3.36155	0.949479	0.421138	1.65562	3.17334
Gh_A02G1056	AT3G57670	4.49973	0.0995913	1.0216	4.66898	10.3286	11.569	8.09765	1.89751	1.40854
Gh_Sca004794G01	AT2G01940	7.60819	2.95955	12.6946	4.66251	4.67368	0.889484	1.39596	0.705861	1.92823
Gh_D06G0302	AT1G34790	0.0423206	0	0.0406784	4.51501	2.11759	0.821634	0.0584352	0	0
Gh_A12G0016	AT4G02670	1.44213	1.15723	0.0408375	3.97811	2.26684	0.542507	0.0393673	0.0895941	0.355716
Gh_A11G0018	AT2G01940	0.995369	0.141636	6.48559	3.68627	3.56604	0.626191	0.186169	0.529361	0.365901
Gh_D01G1332	AT2G01940	10.3102	4.40567	16.251	3.6425	4.9466	1.14876	1.94053	1.66382	5.60294
Gh_D05G0428	AT5G11910	2.25538	1.10838	2.46726	3.12833	1.98113	1.33723	1.04485	1.77225	2.02944
Gh_A03G0782	AT2G01940	3.0029	2.07802	3.04457	2.62257	6.13702	7.29866	4.03945	0.457346	0.394788
Gh_D12G1787	AT5G61190	0.558397	0.183799	0.565102	2.27175	2.00705	0.843765	0.453038	2.61094	0.85471
Gh_D02G1382	AT2G01940	1.86109	1.55257	24.532	1.91024	2.70686	0.613359	1.48996	2.07195	1.39856
Gh_D11G0016	AT2G01940	1.43401	0.330484	7.35679	1.63011	1.62534	0.465629	0.279254	1.09401	1.02452
Gh_A13G2132	AT1G13290	0.0446952	0	0	1.52462	2.23726	0.519687	0.0823083	0	0.040491
Gh_A09G1568	AT2G01940	9.63486	0.163845	3.39628	1.41467	0.884356	0.403768	0.22223	0.950153	1.44463
Gh_D12G1536	AT1G68130	1.59607	0.117792	0.847649	1.3396	1.42118	0.481188	0.260968	1.49394	0.570415
Gh_D13G0718	AT1G13290	0	0	0	1.18035	2.20507	0.434259	0.0205771	0	0.040491
Gh_D02G1197	AT2G01940	5.33524	2.241	5.54695	0.895513	1.57091	1.2603	0.823967	0.152449	0.236873
Gh_D12G2587	AT2G01940	8.35945	0.654972	2.01415	0.826032	1.18995	0.461388	0.276732	2.55303	1.57724
Gh_A12G2459	AT2G01940	10.767	1.12281	0.575471	0.826032	0.829359	0.429568	0.691831	1.15411	1.14214
Gh_D12G0089	AT5G44160	0.60917	5.38023	7.13124	0.735837	0.937175	0.566034	0.770886	2.96403	2.35457
Gh_A06G0089	AT3G50700	0.736884	0.549765	0.892066	0.683106	0.612108	0.109052	0.112926	0.102761	2.07719
Gh_A06G0780	AT1G55110	5.38646	11.2868	4.35601	0.64256	0.841771	0.301179	0.252446	0.842965	12.4642
Gh_A11G1062	AT3G50700	2.10487	0.237232	3.72364	0.570551	0.610222	0.916373	0.292848	0.0444619	0.252907
Gh_D11G2734	AT1G03840	12.3374	25.2774	28.0493	0.564445	0.808237	0.533818	0.148531	0.951909	6.23407
Gh_A03G0994	AT1G68130	1.77104	0.629419	11.8149	0.559898	1.02451	0.813057	4.55266	0.753436	0.585442
Gh_A11G0482	AT1G34370	0.0773067	0.324923	0.556083	0.509788	1.16811	0.368555	0.106697	0	0.419634
Gh_D01G1184	AT3G57670	0	0	0	0.430843	0.0282057	0	0.0541021	0	0
Gh_D09G1639	AT2G01940	4.50604	0.573458	1.97068	0.417972	0.400066	0.0974613	0.0606082	0.275851	0.587378
Gh_A05G0322	AT3G50700	0.612335	0.62448	4.39892	0.335499	0.777625	0.100478	0.227134	0	2.65003
Gh_D06G0903	AT1G55110	3.21938	8.64611	4.43556	0.321989	0.47454	0.208971	0.320469	0.588812	13.7899
Gh_D09G1017	AT3G45260	0.209878	11.612	8.12084	0.306914	0.27136	0.0132875	0.0192872	0.263383	5.94016
Gh_A09G0997	AT3G45260	0.131476	4.50408	7.02265	0.261967	0.197335	0.0339998	0.016468	0.224969	6.11718
Gh_D05G2965	AT2G01940	0.257926	0	1.08598	0.216423	0.4797	0.0288424	0	0	0.180845
Gh_A01G1108	AT3G57670	0.0783936	0	0	0.215421	0	0.0373814	0	0	0.127676
Gh_A11G2417	AT1G03840	12.9961	23.1875	25.9985	0.198183	0.398096	0.26294	0.116275	0.453831	5.81815
Gh_D11G1217	AT1G03840	0.561357	0.301159	2.61361	0.177375	0.123941	0.153409	0.059479	0.0903019	0.0700481
Gh_A08G0236	AT3G57670	0.0381247	0.160218	0	0.125691	0.068574	0	0.0526158	0	1.30362
Gh_D09G0924	AT1G08290	3.21	1.87094	21.0687	0.122321	0.413773	0	0.051209	0.776341	0.94643
Gh_A09G0899	AT1G08290	1.09474	1.14335	17.9751	0.122321	0.253603	0	0.051209	0.232902	0.664515
Gh_A03G1358	AT1G03840	0	0.121278	0	0.111063	0.072736	0	0	0	0.0156678
Gh_D06G0062	AT3G50700	0.0672791	1.12964	0.579012	0.0738709	0.943223	0	0	0	0.291831
Gh_D07G1074	AT1G08290	0.81069	5.59942	19.9772	0.0593692	0.116614	0.0686417	0.0497136	0	0.156372
Gh_A07G0996	AT1G08290	0.250025	3.84375	18.5158	0.0556284	0.109011	0	0	0.838152	0.110098
Gh_A12G0073	AT3G50700	0.533389	2.80531	8.3895	0.0543846	0.276072	0.0941271	0.324759	2.02351	2.37615
Gh_D12G1778	0	0.0492337	0.276665	0.427676	0.0542238	0	0	0	0	0.0535782
Gh_A05G2664	AT2G01940	0.591713	0.169686	2.47604	0.0499437	0.174436	0.0865271	0	0.0634702	0.34525
Gh_D02G1806	AT1G03840	0.365624	10.8458	1.97025	0.0462706	0.121216	0.0801316	0	1.08826	0.715829
Gh_A03G1366	AT1G03840	0.337499	10.8458	1.97025	0.0462706	0.121216	0.0801316	0	1.08826	0.715829
Gh_D11G0560	AT1G34370	0.0386533	0	0	0.0424824	0.472808	0	0.0533486	0	0.167854
Gh_D12G1408	AT1G03840	0.207333	0.869395	0.0847654	0.0324952	0.074483	0	0.0204181	0.0619519	0.0641794
Gh_A12G1286	AT1G03840	0.100578	2.45735	0.215308	0.027562	0.0451325	0	0.0173245	1.20951	0.653146
Gh_D02G1798	AT1G03840	0	0.20213	0	0.0158661	0.0103909	0	0	0	0.0156678
Gh_A08G0678	AT1G03840	0.51134	6.61679	6.78712	0	0.101491	0.041231	0.0299722	0	0.0941299
Gh_D08G0325	AT3G57670	0.0383872	0.0537772	0	0	0.0138098	0.0365981	0	0.080309	0.854276
Gh_A09G1165	AT3G57670	1.55029	0	0.202343	0	0.0506758	0	0.461791	0	0.0382215
Gh_D09G1170	AT3G57670	0.494837	0	0.608993	0	0	0	0.121911	0	0.115031
Gh_D08G0786	AT1G03840	0.444329	5.44205	9.53865	0	0.147754	0	0	0	0.0937622
Gh_A08G0493	AT3G57670	0.0956388	0	0.110046	0	0.0688107	0	0	0	0.789029
Gh_A04G0633	AT5G03150	0.246523	5.43128	1.82537	0	0.041672	0	0	0	0.722607
Gh_D11G1633	AT3G57670	0.328589	0.115161	1.18351	0	0.0295652	0	0	0.171869	0.0446154
Gh_A05G0718	AT5G22890	0	7.86837	0.205137	0	0.0228675	0	0	0	0.146571
Gh_D08G0579	AT3G57670	0.0577797	0	0.110824	0	0.0138578	0	0	0	0.794527
Gh_D13G2257	AT3G57670	0.182811	0	0.117026	0	0	0	0	0.169989	0
Gh_A13G1869	AT3G57670	0.304685	0	0	0	0	0	0	0	0
Gh_A11G1476	AT3G57670	0.369662	0	0.118351	0	0	0	0	0	0.133846
Gh_A09G0835	AT5G22890	0	0.28589	0	0	0	0	0	0	0.0369278
Gh_D09G0856	AT5G22890	0	0.57178	0	0	0	0	0	0	0.0369278
Gh_D05G0854	AT5G22890	0	11.4725	0.068379	0	0	0	0	0	0.0258654
Gh_D04G1096	AT5G03150	0.33468	12.3408	6.27265	0	0	0	0	0	0.927657
