# Supplementary material for: Genome-wide analysis of cotton C2H2-zinc finger transcription factor family and their expression analysis during fiber development
Source: BMC Plant Biol. 2019 Sep 11;19:400. doi: 10.1186/s12870-019-2003-8 (PMC6739942; doi:10.1186/s12870-019-2003-8)
Supplement: Supplementary file 10 — Table S6. Expression patterns of C2H2-zinc finger genes at two stages of cotton fiber development in Ligon-lintless-1 and wild-type (WT) were measured by RNA-seq. (XLSX 38 kb) [file 12870_2019_2003_MOESM10_ESM.xlsx]

## Sheet: Sheet1
SupplementaryTable 6: Expression patterns of C2H2-zinc finger genes at two stages of cotton fiber development in Ligon-lintless-1 and wild-type were measured by RNA-seq
Gene ID	LM0_FPKM	LC0_FPKM	log2(foldchange)	pvalue	LM8_FPKM	LC8_FPKM	log2(foldchange)	pvalue
Gh_D05G1782					20.6791	39.5495	-0.935483	5e-05
Gh_A10G1157					6.92756	25.4001	-1.87442	5e-05
Gh_A01G0902					5.92721	20.3141	-1.77706	5e-05
Gh_D09G0901					27.6294	18.8035	0.555205	0.01745
Gh_D13G0451	41.0358	19.497	1.07363	5e-05	25.9953	18.36	0.501688	0.0418		Note
Gh_D05G0663					22.7501	16.3645	0.475306	0.03395		LM0 (0 DPA in Ligon-lintless-1 mutant)
Gh_A05G0702					23.6504	16.3263	0.534673	0.02105		LC0 (0 DPA in wild-type)
Gh_A07G2108					10.813	16.05	-0.569802	0.02315		LM8 (8 DPA in Ligon-lintless-1 mutant)
Gh_D08G1830	9.40477	13.7204	-0.544859	0.0252	4.61669	14.2639	-1.62744	5e-05		LC8 (8 DPA in wild-type)
Gh_D01G0942					5.26682	13.0059	-1.30416	5e-05
Gh_D01G1332					4.32762	11.424	-1.40042	5e-05
Gh_A05G1595	12.8868	21.0472	-0.707727	0.0023	4.15972	11.0631	-1.4112	5e-05
Gh_D03G0157					19.878	10.2791	0.951462	5e-05
Gh_D09G2376					6.62684	10.1795	-0.619273	0.00755
Gh_A02G1568					14.8893	10.0861	0.561902	0.0142
Gh_D12G2156					3.46989	9.51847	-1.45584	5e-05
Gh_Sca045498G01					2.35858	9.38007	-1.99168	5e-05
Gh_A07G0952					20.024	8.98462	1.1562	5e-05
Gh_Sca004794G01	5.98234	10.105	-0.756285	0.002	2.32359	8.94922	-1.9454	5e-05
Gh_D12G1529					4.16393	8.89474	-1.09501	5e-05
Gh_A02G0617					18.7643	8.65353	1.11663	5e-05
Gh_A02G1056					12.1749	8.12719	0.583081	0.01605
Gh_A09G2168					5.03103	7.72595	-0.61886	0.00625
Gh_A08G1529	2.89869	4.79289	-0.725492	0.01775	2.9839	7.4915	-1.32805	0.00015
Gh_D02G0671	17.0429	11.1205	0.61596	0.00635	17.0501	7.29177	1.22544	5e-05
Gh_A03G0782					3.72825	7.17649	-0.944779	0.00025
Gh_D05G2011	50.5719	18.4219	1.45691	5e-05	53.953	6.92771	2.96125	5e-05
Gh_D07G0545					4.00668	6.63795	-0.72833	0.0014
Gh_A04G0449					1.97094	6.41478	-1.70251	0.0001
Gh_D03G0158					8.95924	6.30476	0.506934	0.02785
Gh_A12G0859					2.56122	5.74088	-1.16444	0.00015
Gh_A07G2281					3.09925	5.65886	-0.868591	0.0001
Gh_D12G1530					2.45637	5.2009	-1.08223	0.0001
Gh_A05G1677					9.46867	4.90507	0.948888	0.0001
Gh_A08G2455	3.31558	5.02675	-0.600364	0.0141	8.14988	4.87476	0.741446	0.00145
Gh_A03G1559					3.22651	4.78221	-0.567702	0.04915
Gh_A01G2114	9.97228	17.5558	-0.815953	0.0003	1.45838	4.6027	-1.65812	5e-05
Gh_A12G1412					1.82267	4.33442	-1.24979	5e-05
Gh_D02G1400					1.25932	4.11497	-1.70823	5e-05
Gh_D12G2446					2.78332	4.05987	-0.544626	0.03015
Gh_D11G1304					0.825987	4.03717	-2.28915	5e-05
Gh_A05G1815	32.0192	9.34766	1.77626	5e-05	31.1192	3.69779	3.07307	5e-05
Gh_A03G0994					2.43427	3.65637	-0.586923	0.03995
Gh_D08G0274					9.54401	3.33035	1.51892	0.00035
Gh_D07G1031					17.4648	3.29731	2.40509	5e-05
Gh_A07G1368	3.02125	5.78195	-0.936412	0.00145	0.966233	3.25014	-1.75006	5e-05
Gh_D05G0878					8.62289	3.17948	1.43938	5e-05
Gh_A13G0716					1.83405	3.00158	-0.710694	0.01715
Gh_D01G1353	8.06862	15.8551	-0.974557	5e-05	0.9472	2.981	-1.65406	5e-05
Gh_A12G1411					1.57996	2.83155	-0.841702	0.00525
Gh_A08G0197					12.3451	2.8114	2.13458	5e-05
Gh_A03G0614					0.903727	2.52483	-1.48223	0.00025
Gh_D03G0899					0.379794	2.26413	-2.57567	5e-05
Gh_A13G2112	26.9395	13.0233	1.04863	0.0001	35.9548	2.23818	4.00579	5e-05
Gh_D10G2570					0.524686	1.97436	-1.91186	0.00385
Gh_A06G0282					0.899648	1.77113	-0.977238	0.0225
Gh_A04G0591					0.0978297	1.76657	-4.17454	0.0124
Gh_D06G2303	8.31741	1.45798	2.51216	5e-05	4.58987	1.74484	1.39536	0.00125
Gh_A05G0721					0.481288	1.60139	-1.73436	0.0038
Gh_A12G1978					0.587524	1.53206	-1.38275	0.0063
Gh_D02G1382	1.77248	2.9736	-0.746436	0.01765	2.52298	1.42123	0.827985	0.0134
Gh_D13G0287					2.49113	1.27869	0.962129	0.02665
Gh_D01G1033	107.122	36.3465	1.55937	5e-05	14.0513	1.18821	3.56384	5e-05
Gh_A12G0173	3.58913	0.579629	2.63043	0.0004	2.95738	1.15488	1.35658	0.0054
Gh_A01G0984	19.273	10.1839	0.920282	0.0015	5.533	1.13648	2.28349	0.0001
Gh_D05G0856					0.155811	1.11022	-2.83298	0.00685
Gh_D08G1514	0.7965	2.19016	-1.45929	0.00425	0.182131	1.00411	-2.46287	0.01245
Gh_A03G1611	22.7144	9.78617	1.21479	5e-05	41.2377	0.963187	5.42001	5e-05
Gh_A09G1411	8.59683	11.7744	-0.453775	0.04785	0.330132	0.849692	-1.36389	0.00995
Gh_D07G0423					0.305676	0.747764	-1.29058	0.04735
Gh_D05G1597					0.212448	0.742338	-1.80496	0.0075
Gh_D02G2025	44.7543	12.1051	1.88641	5e-05	20.6874	0.642314	5.00933	5e-05
Gh_D08G0911					2.0986	0.633532	1.72794	0.03575
Gh_D12G0089					1.51197	0.625378	1.27363	0.0025
Gh_D06G0380					0.117459	0.608656	-2.37347	0.00715
Gh_D11G2734	0.551448	1.03492	-0.908226	0.0242	1.18836	0.533743	1.15475	0.00835
Gh_A08G1229	0.744	1.61683	-1.1198	0.0241	1.12209	0.467691	1.26256	0.0287
Gh_D10G2215					6.94657	0.445454	3.96295	0.00135
Gh_A13G0196	1.45516	0.325018	2.16258	0.0336	6.76681	0.414271	4.02983	0.00255
Gh_A13G1993	22.1404	14.6026	0.600456	0.0257	9.18111	0.374164	4.61693	0.0014
Gh_D12G1435					3.24198	0.370175	3.1306	0.0023
Gh_D02G1740					1.3384	0.366599	1.86823	0.00925
Gh_A10G1921					5.39661	0.346514	3.96107	0.00525
Gh_A11G1957	2.00973	0.899943	1.15909	0.01865	1.08334	0.324664	1.73847	0.01465
Gh_A03G0330	38.4543	24.1898	0.668746	0.008	7.13722	0.314829	4.50272	0.01505
Gh_D13G0210					7.70432	0.295819	4.70288	0.00965
Gh_D12G0176	4.75142	1.17606	2.0144	0.0001	2.99779	0.285802	3.39081	0.0012
Gh_A02G0836	68.1933	26.5334	1.36182	5e-05	3.7766	0.273973	3.78498	0.00075
Gh_A12G1487	0.647037	0.289091	1.16232	0.02925	1.0698	0.235082	2.1861	0.00075
Gh_A10G1798					1.565	0.211781	2.88552	0.00085
Gh_D09G0857					1.61034	0.136898	3.5562	0.0108
Gh_D10G2536					0.816315	0.0817495	3.31984	0.01265
Gh_A11G2417					1.06578	0.0782233	3.76816	0.00255
Gh_A11G0482					0.448643	0.0747206	2.58599	0.03855
Gh_D09G1495	5.91783	1.57607	1.90874	0.0003	0.44364	0	inf	5e-05
Gh_A09G1486					0.519824	0	inf	5e-05
Gh_D05G0849	26.7409	41.2599	-0.625694	0.0056
Gh_D11G3254	55.1173	26.7257	1.04428	5e-05
Gh_D03G1247	43.9425	24.4488	0.845852	0.0006
Gh_A11G2870	33.8739	22.3531	0.599701	0.00825
Gh_D13G2392	25.6557	14.9516	0.77898	0.00325
Gh_D05G3769	8.11746	14.375	-0.824462	0.0016
Gh_A05G2741	6.85602	12.5489	-0.872114	0.00195
Gh_D10G0557	6.19848	11.1286	-0.844281	0.00045
Gh_A05G2985	6.90136	10.6716	-0.628822	0.0184
Gh_A10G0519	4.73788	7.46062	-0.655053	0.0085
Gh_D01G0570	3.8367	6.54927	-0.771468	0.0042
Gh_Sca004883G01	3.15334	5.86493	-0.895233	0.0017
Gh_D12G0712	10.1592	4.69607	1.11327	0.00045
Gh_A09G1153	6.8715	4.66938	0.557392	0.04515
Gh_A10G1997	1.92431	4.3536	-1.17787	0.00465
Gh_A07G0477	6.70876	4.05903	0.72491	0.0149
Gh_A09G2473	5.83699	3.92939	0.570918	0.0272
Gh_D07G2458	2.3126	3.86703	-0.74171	0.0168
Gh_D10G0401	1.70373	3.4461	-1.01627	0.00415
Gh_D10G2304	1.01353	2.2586	-1.15604	0.028
Gh_D05G2208	2.84745	1.79529	0.665451	0.03675
Gh_D02G0416	3.61352	1.44543	1.3219	0.0103
Gh_A09G1485	3.86553	1.44189	1.42271	0.0068
Gh_A12G2459	3.01995	1.3177	1.1965	0.00135
Gh_A06G0780	0.680828	1.17774	-0.790654	0.03775
Gh_A12G0699	1.9344	0.930476	1.05584	0.0388
Gh_D01G1208	2.47509	0.712302	1.79692	0.0005
Gh_A11G1062	0.360779	0.701459	-0.959243	0.0325
Gh_D07G1256	1.72096	0.545232	1.65827	0.0149
Gh_A11G1012	1.24503	0.212529	2.55044	0.02395
Gh_A05G3205	0.553157	0.133522	2.05061	0.00865
Gh_D12G1804	0.936115	0.977573	-0.0625187	0.98902	1.16061	-0.230811
Gh_A12G0073	0.167378	0.173926	-0.0553588	0.869101	0.519808	0.741546
Gh_A03G0820	15.2817	15.8791	-0.0553225	35.3955	37.3334	-0.0769005
Gh_A10G1009	0.378133	0.392742	-0.0546904	0	0.0490336	#NAME?
Gh_Sca045498G01	16.5936	17.181	-0.0501886	2.35858	9.38007	-1.99168
Gh_D05G2965	0.322177	0.333473	-0.0497144	0.0834317	0.130042	-0.640313
Gh_D11G1873	7.17477	7.40466	-0.0455015	3.63943	4.38113	-0.267591
Gh_D13G0210	0.613187	0.629734	-0.0384176	7.70432	0.295819	4.70288
Gh_D12G1435	0.412804	0.423673	-0.037491	3.24198	0.370175	3.1306
Gh_A09G0997	0.166855	0.171038	-0.0357189	0.115124	0.166132	-0.529141
Gh_D07G1014	0.651856	0.667687	-0.0346187	2.03889	1.49848	0.44428
Gh_A08G0236	0.01435	0.0146803	-0.0328306	0	0	0
Gh_A12G0016	1.18461	1.20848	-0.0287726	0.145862	0.107513	0.440092
Gh_A13G2132	0.178095	0.181267	-0.0254724	0	0.0441984	#NAME?
Gh_A10G1704	0.298831	0.303968	-0.0245915	0.0278667	0.608626	-4.44894
Gh_A06G0249	3.80431	3.86222	-0.021793	1.34601	1.69514	-0.332718
Gh_D06G0380	0.293885	0.298264	-0.021339	0.117459	0.608656	-2.37347
Gh_D12G1529	17.9271	18.128	-0.0160761	4.16393	8.89474	-1.09501
Gh_D10G2536	0.104409	0.105545	-0.0156143	0.816315	0.0817495	3.31984
Gh_A07G1547	3.25664	3.28059	-0.0105712	0.227523	0.0572989	1.98943
Gh_D11G0829	0.0384195	0.0385524	-0.00498194	0	0	0
Gh_A05G2922	0	0	0	0	0	0
Gh_A05G2923	0	0	0	0	0	0
Gh_Sca066940G01	0	0	0	0	0	0
Gh_Sca107391G01	0	0	0	0	0	0
Gh_D01G2161	0	0	0	0	0	0
Gh_A01G1901	0	0	0	0	0	0
Gh_D01G1849	0	0	0	0	0	0
Gh_Sca077169G01	0	0	0	0	0	0
Gh_D02G1806	0	0	0	0	0	0
Gh_A03G1366	0	0	0	0	0	0
Gh_A06G1920	0	0	0	0	0.026925	#NAME?
Gh_A11G1150	2.75928	2.7584	0.00045891	1.14149	1.84548	-0.693074
Gh_D05G0663	21.0942	20.9866	0.00737589	22.7501	16.3645	0.475306
Gh_D07G2319	6.65136	6.58035	0.0154846	12.8911	14.0113	-0.120218
Gh_A12G2312	1.79967	1.77598	0.019114	7.64254	7.29977	0.0662027
Gh_A02G1056	3.02599	2.9767	0.0236942	12.1749	8.12719	0.583081
Gh_A09G0878	39.9549	39.2487	0.0257306	70.3212	61.2614	0.198982
Gh_A10G1157	4.74937	4.64958	0.0306365	6.92756	25.4001	-1.87442
Gh_A13G2297	10.1887	9.97185	0.0310317	13.3788	9.98937	0.421486
Gh_A07G2108	4.99901	4.85343	0.0426379	10.813	16.05	-0.569802
Gh_A09G1098	10.9221	10.6004	0.0431208	7.25623	7.38679	-0.0257272
Gh_A06G0089	0.2666	0.258205	0.0461581	0.311098	0.218284	0.511165
Gh_D07G2456	17.7269	17.1537	0.0474273	9.72504	12.5628	-0.369376
Gh_A09G2168	12.7803	12.2713	0.0586324	5.03103	7.72595	-0.61886
Gh_D07G2141	0.166718	0.159992	0.0594088	0	0	0
Gh_D02G2008	4.47141	4.25984	0.0699301	2.08126	2.9652	-0.510672
Gh_D05G0854	0.0493606	0.0469104	0.0734526	0	0.0152429	#NAME?
Gh_A07G2281	7.87114	7.44937	0.0794548	3.09925	5.65886	-0.868591
Gh_D02G1400	11.1095	10.4914	0.0825924	1.25932	4.11497	-1.70823
Gh_D11G2046	1.87061	1.75248	0.0941085	1.2975	1.04581	0.311116
Gh_D01G0942	13.6663	12.7604	0.0989478	5.26682	13.0059	-1.30416
Gh_D06G0062	0.22221	0.206641	0.104798	0.201789	0.161054	0.325303
Gh_D01G1184	0.929253	0.863281	0.106241	0.0482449	0.0191676	1.33171
Gh_A11G1928	2.88343	2.67416	0.108704	1.71424	1.31041	0.387553
Gh_D05G3801	18.2817	16.9228	0.11143	12.6249	11.8173	0.0953793
Gh_A06G0194	0.369118	0.341385	0.112681	0	0.29242	#NAME?
Gh_D09G0901	12.7337	11.7287	0.118611	27.6294	18.8035	0.555205
Gh_D06G0169	2.46212	2.26101	0.122934	1.65511	1.7651	-0.0928257
Gh_A05G0721	0.140147	0.128575	0.124335	0.481288	1.60139	-1.73436
Gh_D01G1781	23.917	21.8101	0.133041	16.7838	13.2169	0.344686
Gh_A05G3556	0.0216086	0.0196612	0.136257	0	0	0
Gh_D06G0368	15.8903	14.3638	0.145716	5.78274	6.2979	-0.123117
Gh_A02G1566	5.14721	4.60539	0.16047	5.55863	4.06281	0.45225
Gh_D03G0158	6.19203	5.51099	0.1681	8.95924	6.30476	0.506934
Gh_D11G3309	0.296182	0.260757	0.183779	4.03527	0.0895931	5.49313
Gh_A01G0182	2.95761	2.60332	0.184082	0.553425	0.539779	0.036019
Gh_A03G1303	0.533126	0.467447	0.189675	1.35759	0.74709	0.861691
Gh_A03G1559	9.34801	8.16363	0.19545	3.22651	4.78221	-0.567702
Gh_D12G2156	2.26994	1.97462	0.201081	3.46989	9.51847	-1.45584
Gh_A05G1995	17.769	15.4572	0.201085	9.78213	9.51694	0.0396505
Gh_A05G3915	8.20062	7.11505	0.204858	9.70627	7.65534	0.34245
Gh_A11G1476	0.0703588	0.0608344	0.209843	0.0248322	0	inf
Gh_D12G2587	1.26025	1.08777	0.212336	0.677683	1.02289	-0.593961
Gh_A10G1798	0.149752	0.129084	0.214264	1.565	0.211781	2.88552
Gh_A06G0337	20.7546	17.8884	0.214406	8.43345	8.25416	0.0310004
Gh_D07G0016	16.1857	13.9287	0.216656	15.7551	15.7135	0.00381557
Gh_A05G0747	1.2863	1.10485	0.219376	14.6029	19.1642	-0.392161
Gh_D09G1639	0.542641	0.464233	0.22515	0.107849	0.041607	1.37412
Gh_A07G0010	11.3563	9.60747	0.241261	11.5385	12.5699	-0.123514
Gh_A11G0481	8.2878	6.99171	0.245343	4.14386	4.07469	0.0242874
Gh_D01G2032	65.8113	55.381	0.248942	63.8951	61.9478	0.044652
Gh_A01G0902	17.72	14.8522	0.254701	5.92721	20.3141	-1.77706
Gh_D03G0634	5.04555	4.199	0.264966	13.9547	15.9958	-0.196944
Gh_A05G0472	0.302523	0.251413	0.266987	0.109206	0.136257	-0.319279
Gh_A06G0175	3.3209	2.75573	0.269138	2.23908	2.93724	-0.391552
Gh_D07G0990	0.0413372	0.0340294	0.280659	0	0	0
Gh_D09G0619	1.70264	1.38397	0.298965	0.188693	0.200528	-0.0877657
Gh_A02G0617	17.6099	13.9292	0.33828	18.7643	8.65353	1.11663
Gh_A04G0633	0.0811582	0.0640902	0.340633	0	0	0
Gh_D07G0542	6.95223	5.48937	0.340836	5.70231	4.82997	0.239531
Gh_A07G1674	5.89623	4.64918	0.342814	8.9279	10.9713	-0.297343
Gh_D12G1536	1.01418	0.796366	0.348811	0.351925	0.371793	-0.0792328
Gh_A01G1108	0.499354	0.390588	0.354417	0.0471784	0	inf
Gh_D08G0786	0.0855674	0.0665847	0.36187	0.304791	0.0500947	2.60509
Gh_D12G1613	0.127535	0.0990162	0.365159	0.181792	0.0972904	0.901918
Gh_A03G1535	13.9794	10.7758	0.375504	7.79165	8.15715	-0.0661366
Gh_A11G2417	0.280603	0.216063	0.377078	1.06578	0.0782233	3.76816
Gh_A11G2923	0.382745	0.294558	0.377834	0.134037	0	inf
Gh_A08G0364	3.16298	2.42689	0.382176	0.711358	0.745323	-0.0672909
Gh_D02G1740	0.488073	0.374043	0.383895	1.3384	0.366599	1.86823
Gh_D08G0274	0.976256	0.729099	0.421144	9.54401	3.33035	1.51892
Gh_D13G0287	1.57292	1.17083	0.425912	2.49113	1.27869	0.962129
Gh_D09G1170	0.100086	0.0743045	0.429723	0.0172169	0	inf
Gh_D07G1074	0.307831	0.227692	0.435057	0.188087	0.138929	0.437057
Gh_D05G1990	0.305772	0.221003	0.468388	0	0	0
Gh_D05G0428	2.65355	1.91312	0.471996	1.24581	1.76191	-0.500057
Gh_A05G2644	0.0377754	0.027155	0.476229	0.014257	0	inf
Gh_D07G1883	5.80419	4.16854	0.477553	6.19042	8.38386	-0.437578
Gh_D11G1633	0.0175897	0.0126013	0.481159	0	0	0
Gh_A12G1311	0.258532	0.185187	0.481365	0.0830677	0	inf
Gh_D09G1159	8.45391	6.04422	0.484062	6.2835	7.23178	-0.202783
Gh_A03G1856	0.0716317	0.0509407	0.491778	0	0	0
Gh_D09G0856	0.0517031	0.0364029	0.506197	0	0	0
Gh_D05G0878	2.27384	1.59801	0.508857	8.62289	3.17948	1.43938
Gh_D11G0559	5.09098	3.56534	0.513902	2.03843	2.25496	-0.145644
Gh_D08G0137	0.0657873	0.0460723	0.513909	0.0466776	0.229072	-2.295
Gh_D01G1926	0.0539051	0.0374518	0.525386	0.161537	0.195729	-0.276993
Gh_D09G1496	0.127527	0.0883981	0.528713	0	0	0
Gh_A12G1978	1.38205	0.953713	0.535182	0.587524	1.53206	-1.38275
Gh_A05G1425	0.325858	0.224713	0.536158	0.0975578	0	inf
Gh_A09G1153	6.8715	4.66938	0.557392	8.4197	7.58247	0.1511
Gh_D11G0016	2.01244	1.36424	0.560847	0.519281	0.258076	1.00872
Gh_A08G0678	0.0869298	0.0586935	0.56665	0.400038	0.0301475	3.73003
Gh_A09G2473	5.83699	3.92939	0.570918	15.9267	13.5881	0.229097
Gh_A07G0361	0.20501	0.137773	0.5734	0.138997	0.31885	-1.19783
Gh_A11G2870	33.8739	22.3531	0.599701	17.2742	17.61	-0.027771
Gh_A13G1993	22.1404	14.6026	0.600456	9.18111	0.374164	4.61693
Gh_D02G0671	17.0429	11.1205	0.61596	17.0501	7.29177	1.22544
Gh_A07G1919	0.223202	0.142058	0.651869	1.1519	0.0897559	3.68186
Gh_D05G2208	2.84745	1.79529	0.665451	0.914968	1.1586	-0.340589
Gh_A10G2356	0.116616	0.0735235	0.665482	0.0579509	0	inf
Gh_A03G0330	38.4543	24.1898	0.668746	7.13722	0.314829	4.50272
Gh_D10G1743	0.0531485	0.0322683	0.719911	0.318114	0	inf
Gh_A07G0477	6.70876	4.05903	0.72491	5.29861	4.06808	0.381267
Gh_D09G1358	0.161106	0.0969269	0.73304	0.0609162	0.0243551	1.3226
Gh_A10G1996	0.172701	0.10377	0.734894	0	0	0
Gh_A08G0095	0.0520696	0.0311955	0.739104	0.0469027	0.0619972	-0.402533
Gh_A08G0261	0.134288	0.0800235	0.746837	0	0	0
Gh_D13G2392	25.6557	14.9516	0.77898	8.95329	0.165491	5.75759
Gh_D04G0706	0.245266	0.142471	0.783674	0	0	0
Gh_A11G0482	1.36747	0.790877	0.789984	0.448643	0.0747206	2.58599
Gh_D03G0180	0.130735	0.0750766	0.800214	0.0813151	0.0512376	0.666321
Gh_D13G1953	0.109799	0.0621592	0.820826	0.154399	0.112707	0.454076
Gh_A07G0936	0.587941	0.330932	0.829134	1.61306	1.02328	0.656606
Gh_A07G1918	0.165931	0.0927086	0.839807	0	0	0
Gh_D03G1247	43.9425	24.4488	0.845852	9.21988	0.18358	5.65027
Gh_A09G2338	0.138471	0.0768019	0.850367	0.031144	0	inf
Gh_D12G0939	0.524555	0.288533	0.86236	0.0963906	0.160829	-0.738562
Gh_A09G1486	0.759453	0.408961	0.892998	0.519824	0	inf
Gh_A13G1592	0.120525	0.0643321	0.905723	0.0901386	0.0281769	1.67763
Gh_A01G0984	19.273	10.1839	0.920282	5.533	1.13648	2.28349
Gh_A09G0835	0.0246244	0.0129416	0.928069	0	0	0
Gh_D11G0560	0.46879	0.245946	0.9306	0.259686	0.0188673	3.78281
Gh_D08G0325	0.0289203	0.0147938	0.967088	0.0377091	0.0184542	1.03096
Gh_D10G1973	0.0777713	0.039763	0.96781	0.229486	0.251211	-0.130492
Gh_D11G3254	55.1173	26.7257	1.04428	21.5495	18.0497	0.255684
Gh_A13G2112	26.9395	13.0233	1.04863	35.9548	2.23818	4.00579
Gh_D12G1408	0.148433	0.0715338	1.05311	0.0174188	0.0560584	-1.68628
Gh_A01G1138	0.487532	0.234858	1.05371	0.13817	0.0943151	0.550878
Gh_A12G0699	1.9344	0.930476	1.05584	0.242173	0.0333833	2.85884
Gh_D13G0451	41.0358	19.497	1.07363	25.9953	18.36	0.501688
Gh_D08G0652	0.162618	0.0754083	1.10869	0.198703	0	inf
Gh_A13G0268	1.04847	0.485715	1.1101	1.52232	0.821922	0.889201
Gh_A07G0996	0.185032	0.0856106	1.11191	0.405264	0.173364	1.22506
Gh_D12G0712	10.1592	4.69607	1.11327	0.714439	0.0945936	2.917
Gh_A04G0591	0.292294	0.134935	1.11515	0.0978297	1.76657	-4.17454
Gh_D04G0049	0.0427827	0.0194611	1.13644	0	0	0
Gh_A05G2001	0.253877	0.113851	1.15698	0.031625	0.0699011	-1.14425
Gh_A11G1957	2.00973	0.899943	1.15909	1.08334	0.324664	1.73847
Gh_A12G1487	0.647037	0.289091	1.16232	1.0698	0.235082	2.1861
Gh_A12G2459	3.01995	1.3177	1.1965	1.30116	1.97012	-0.598487
Gh_D10G2570	0.0539432	0.0234944	1.19912	0.524686	1.97436	-1.91186
Gh_A03G1611	22.7144	9.78617	1.21479	41.2377	0.963187	5.42001
Gh_D13G0198	0.110346	0.0466746	1.24132	0	0	0
Gh_D11G2018	0.299969	0.126162	1.24954	0.0360988	0.059831	-0.728943
Gh_D02G0416	3.61352	1.44543	1.3219	1.30334	0.910324	0.517767
Gh_A01G1676	0.112535	0.0443367	1.34381	0	0	0
Gh_D09G1892	0.0954862	0.0376112	1.34413	0	0	0
Gh_A02G0836	68.1933	26.5334	1.36182	3.7766	0.273973	3.78498
Gh_D05G0727	0.143903	0.0552705	1.38052	0	0.0912536	#NAME?
Gh_A09G1485	3.86553	1.44189	1.42271	0.109102	0	inf
Gh_A09G1165	0.0700738	0.0256228	1.45145	0.673933	0.407781	0.724812
Gh_A07G1370	0.0670278	0.0245088	1.45146	0	0	0
Gh_D05G2011	50.5719	18.4219	1.45691	53.953	6.92771	2.96125
Gh_D10G1529	0.495739	0.180372	1.4586	0	0	0
Gh_D07G1705	0.153507	0.0557161	1.46214	0	0	0
Gh_D11G1168	0.360953	0.127905	1.49674	0.0410117	0.289115	-2.81753
Gh_A02G0357	1.18208	0.414488	1.51192	0.170737	0.161791	0.0776447
Gh_A01G1467	0.0493003	0.0171103	1.52673	0	0	0
Gh_D01G1033	107.122	36.3465	1.55937	14.0513	1.18821	3.56384
Gh_D08G0352	0.127512	0.0409564	1.63848	0	0	0
Gh_D07G1256	1.72096	0.545232	1.65827	0.251048	0	inf
Gh_A04G0724	0.0566331	0.0178281	1.66749	0	0	0
Gh_A13G0908	0.149793	0.0461542	1.69844	0	0.0616877	#NAME?
Gh_A06G1535	0.0800697	0.0239785	1.73951	0.114821	0.135554	-0.239479
Gh_A05G1815	32.0192	9.34766	1.77626	31.1192	3.69779	3.07307
Gh_D01G1208	2.47509	0.712302	1.79692	0.0843942	0.167495	-0.988898
Gh_D02G2025	44.7543	12.1051	1.88641	20.6874	0.642314	5.00933
Gh_D09G1495	5.91783	1.57607	1.90874	0.44364	0	inf
Gh_D07G1473	0.115504	0.0292304	1.9824	0	0	0
Gh_D12G0176	4.75142	1.17606	2.0144	2.99779	0.285802	3.39081
Gh_D07G1723	0.118247	0.0288595	2.03468	0.0438501	0.0733773	-0.742753
Gh_D05G0586	0.0738893	0.0179959	2.0377	0	0	0
Gh_A05G3205	0.553157	0.133522	2.05061	1.52132	1.57491	-0.0499461
Gh_A10G0992	0.130356	0.0307136	2.0855	0.406446	0.688877	-0.761181
Gh_D05G0749	0.153944	0.034588	2.15406	0	0	0
Gh_A13G0196	1.45516	0.325018	2.16258	6.76681	0.414271	4.02983
Gh_D12G0940	0.0910741	0.0195335	2.22109	0	0	0
Gh_D04G1191	0.159372	0.033946	2.23109	0.145847	0	inf
Gh_D02G1798	0.0478252	0.00981721	2.28439	0.0169842	0	inf
Gh_D04G1096	0.0488168	0.0099462	2.29516	0	0	0
Gh_D04G1048	0.112098	0.0222976	2.3298	0.133195	0.0283416	2.23255
Gh_D06G1905	0.138388	0.0266477	2.37664	0.81829	1.11057	-0.440618
Gh_A12G1286	0.404225	0.0754935	2.42074	0.0530976	0.0819385	-0.625893
Gh_A09G1966	0.588205	0.108515	2.43842	0.261118	0	inf
Gh_A08G0558	0.360587	0.0660654	2.44838	1.64423	0.102196	4.008
Gh_D06G2303	8.31741	1.45798	2.51216	4.58987	1.74484	1.39536
Gh_A13G1869	0.0900895	0.0157698	2.51419	0	0	0
Gh_A11G1012	1.24503	0.212529	2.55044	0.385803	0.536422	-0.475504
Gh_A08G1419	0.173895	0.0282207	2.62339	0	0	0
Gh_A12G0173	3.58913	0.579629	2.63043	2.95738	1.15488	1.35658
Gh_A08G0493	0.145466	0.0232706	2.64411	0.0234775	0	inf
Gh_D02G2295	0.105115	0.0148153	2.8268	0.0290747	0	inf
Gh_D07G0423	0.395503	0.0553774	2.83632	0.305676	0.747764	-1.29058
Gh_A13G0183	0.18913	0.0233373	3.01867	0	0	0
Gh_A12G0860	0.0831485	0.0073711	3.49574	0	0	0
Gh_D07G0310	0.593151	0.0382004	3.95674	0.0929594	0.0510168	0.865629
Gh_A12G1898	0.235741	0	inf	0.0406752	0.165674	-2.02613
Gh_D06G1969	0.0339035	0	inf	0.0665201	0.264646	-1.9922
Gh_D11G1339	0.0632437	0	inf	0	0	0
Gh_A11G1182	0.0722313	0	inf	0	0	0
Gh_D03G1634	0.19284	0	inf	0	0	0
Gh_A01G1611	0.0237698	0	inf	0	0	0
Gh_A05G0618	0.0146335	0	inf	0	0	0
Gh_D10G2214	0.102104	0	inf	0	0	0
Gh_A01G1610	0.106302	0	inf	0	0	0
Gh_D01G1850	0.0304093	0	inf	0	0	0
Gh_A07G1084	0.0698106	0	inf	0	0	0
Gh_D07G1182	0.0392945	0	inf	0	0	0
Gh_D12G1778	0.0623887	0	inf	0	0	0
Gh_D08G0579	0.0163717	0	inf	0	0	0
Gh_A07G0360	0.0250209	0	inf	0.084332	0.0373393	1.17539
Gh_D08G0911	0.0996898	0	inf	2.0986	0.633532	1.72794
Gh_A01G1819	0.0904868	0	inf	0.265116	0.023125	3.5191
Gh_A07G1893	0.0885408	0	inf	0.317546	0	inf
Gh_D07G2142	0.116641	0	inf	0.362681	0	inf
Gh_A05G0596	0.0689374	0	inf	0.0512628	0	inf
Gh_D13G1149	0.132192	0	inf	0	0.0617356	#NAME?
Gh_D12G2079	0.21507	0	inf	0	0.0873438	#NAME?
Gh_D07G0422	0.0660065	0	inf	0	0.115349	#NAME?
Gh_A07G1555	0.0645059	0	inf	0	0.0751289	#NAME?
Gh_A05G0718	0.0530406	0	inf	0	0.0150258	#NAME?
Gh_A03G0018	0	0.0239785	#NAME?	0	0	0
Gh_D06G2374	0	0.0447156	#NAME?	0	0	0
Gh_A08G0814	0	0.0487577	#NAME?	0.653604	0.632132	0.048191
Gh_D01G2057	0	0.0477848	#NAME?	0.162764	0.0224774	2.85623
Gh_D07G2108	0	0.0277974	#NAME?	0.171271	0	inf
Gh_Sca005232G01	0	0.0398559	#NAME?	0.0551578	0	inf
